# Supplementary material for: Four new species of subgenus Drino (sensu stricto) Robineau-Desvoidy, 1863 from China, with a review of the Chinese species (Diptera, Tachinidae)
Source: Biodivers Data J. 2026 Jul 8;14:e175030. doi: 10.3897/BDJ.14.e175030 (PMC13373582; doi:10.3897/BDJ.14.e175030)
Supplement: XML Treatment for Drino [file BDJ.14.e175030-treatment1.xml]

<!DOCTYPE tp:taxon-treatment
  PUBLIC "-//TaxonX//DTD Taxonomic Treatment Publishing DTD v0 20100105//EN" "tax-treatment-NSO.dtd">
<tp:taxon-treatment xmlns:tp="http://www.plazi.org/taxpub"><tp:treatment-meta><mixed-citation publication-type="journal"><person-group><name><surname>Liu</surname><given-names>Xusheng</given-names></name><name><surname>Zhang</surname><given-names>Chuntian</given-names></name></person-group><article-title>Four new species of subgenus <italic><tp:taxon-name><tp:taxon-name-part taxon-name-part-type="genus" reg="Drino"/><tp:taxon-name-part taxon-name-part-type="subgenus" reg="Drino">Drino</tp:taxon-name-part></tp:taxon-name></italic> (<italic>sensu stricto</italic>) Robineau-Desvoidy, 1863 from China, with a review of the Chinese species (<tp:taxon-name><tp:taxon-name-part taxon-name-part-type="order" reg="Diptera">Diptera</tp:taxon-name-part></tp:taxon-name>, <tp:taxon-name><tp:taxon-name-part taxon-name-part-type="family" reg="Tachinidae">Tachinidae</tp:taxon-name-part></tp:taxon-name>)</article-title><source>Biodivers Data J</source><day>08</day><month>07</month><year>2026</year><volume>14</volume><pub-id pub-id-type="doi">10.3897/BDJ.14.e175030</pub-id></mixed-citation></tp:treatment-meta><tp:nomenclature><tp:taxon-name>
            <object-id xmlns:xlink="http://www.w3.org/1999/xlink" content-type="arpha" xlink:type="simple">E300F4D8-2C02-57C3-A4A2-DF0165A0F0C9</object-id>
            <tp:taxon-name-part taxon-name-part-type="genus">Drino</tp:taxon-name-part>
          </tp:taxon-name><tp:taxon-authority>Robineau-Desvoidy, 1863</tp:taxon-authority><tp:nomenclature-citation-list><tp:nomenclature-citation><tp:taxon-name><tp:taxon-name-part taxon-name-part-type="genus">Drino</tp:taxon-name-part> <tp:taxon-name-part taxon-name-part-type="species">volucris</tp:taxon-name-part></tp:taxon-name><comment> Robineau-Desvoidy, 1863</comment></tp:nomenclature-citation></tp:nomenclature-citation-list></tp:nomenclature><tp:treatment-sec sec-type="Diagnosis"><title>Diagnosis</title><p>Eye bare or with sparse, inconspicuous ommatrichia shorter than two times the facet diameter; however, species like <italic><tp:taxon-name><tp:taxon-name-part taxon-name-part-type="genus" reg="Drino">Drino</tp:taxon-name-part> <tp:taxon-name-part taxon-name-part-type="species" reg="lota">lota</tp:taxon-name-part></tp:taxon-name></italic> (Meigen, 1824) or <italic><tp:taxon-name><tp:taxon-name-part taxon-name-part-type="genus" reg="Drino">D.</tp:taxon-name-part> <tp:taxon-name-part taxon-name-part-type="species" reg="longihirta">longihirta</tp:taxon-name-part></tp:taxon-name></italic> Chao &amp; Liang, 1992 possess sparse ommatrichia approximately four times the facet diameter. Ocellar setae vary across subgenera: strong and subequal to reclinate orbital setae in subgenus <tp:taxon-name><tp:taxon-name-part taxon-name-part-type="genus" reg="Drino"/><tp:taxon-name-part taxon-name-part-type="subgenus" reg="Zygobothria">Zygobothria</tp:taxon-name-part></tp:taxon-name>; absent in <italic><tp:taxon-name><tp:taxon-name-part taxon-name-part-type="genus" reg="Drino">Drino</tp:taxon-name-part></tp:taxon-name></italic> (<italic>s.str</italic>.) (except in <italic><tp:taxon-name><tp:taxon-name-part taxon-name-part-type="genus" reg="Drino">D.</tp:taxon-name-part> <tp:taxon-name-part taxon-name-part-type="species" reg="parafacialis">parafacialis</tp:taxon-name-part></tp:taxon-name></italic>, where they are variable, thin, short, or absent); or thinner and shorter than reclinate orbital setae in subgenus <tp:taxon-name><tp:taxon-name-part taxon-name-part-type="genus" reg="Drino"/><tp:taxon-name-part taxon-name-part-type="subgenus" reg="Palexorista">Palexorista</tp:taxon-name-part></tp:taxon-name>. Vibrissae usually inserted well above facial margin in both sexes. First flagellomere rounded apically. Scutellum predominantly red or yellow; if predominantly black, then at least reddish near apex. First postsutural <italic>sa</italic> longer than notopleural seta and first postsutural intra-alar seta. Prosternum with setulae on both sides. Katepimeron bare or with at most several sparse hairs on anterior fourth. Katepisternum with four setae. Base of vein R<sub>4+5</sub> with a single large setula (sometimes accompanied by a minute supernumerary hair or an additional shorter setula). Abdominal tergites 3 and 4 without median discal setae. Male abdominal tergite 4 usually with secondary sexual hair-patches on the ventral surface.</p></tp:treatment-sec><tp:treatment-sec sec-type="Distribution"><title>Distribution</title><p>Six biogeographic (Afrotropical, Australasian, Nearctic, Neotropical, Oriental, Palaearctic) regions, 127 known species in the world, 39 species in China (<xref ref-type="bibr" rid="B13536271">O’Hara and Henderson 2020</xref>, <xref ref-type="bibr" rid="B13536279">O’Hara et al. 2020a</xref>, <xref ref-type="bibr" rid="B13536287">O’Hara et al. 2020b</xref>, <xref ref-type="bibr" rid="B13536135">Liu et al. 2023</xref>). <italic><tp:taxon-name><tp:taxon-name-part taxon-name-part-type="genus" reg="Drino">Drino</tp:taxon-name-part></tp:taxon-name></italic> s. str. is subcosmopolitan except the Australasian region (<xref ref-type="bibr" rid="B13536279">O’Hara et al. 2020a</xref>).</p></tp:treatment-sec><tp:treatment-sec sec-type="Subgenus Drino Robineau-Desvoidy, 1863"><title>Subgenus <tp:taxon-name><tp:taxon-name-part taxon-name-part-type="genus" reg="Drino"/><tp:taxon-name-part taxon-name-part-type="subgenus" reg="Drino">Drino</tp:taxon-name-part></tp:taxon-name> Robineau-Desvoidy, 1863</title><sec sec-type="Nomenclature"><title>Nomenclature</title><p><italic><tp:taxon-name><tp:taxon-name-part taxon-name-part-type="genus" reg="Drino">Drino</tp:taxon-name-part></tp:taxon-name></italic> Robineau-Desvoidy, 1863: 250. Type species: <italic><tp:taxon-name><tp:taxon-name-part taxon-name-part-type="genus" reg="Drino">Drino</tp:taxon-name-part> <tp:taxon-name-part taxon-name-part-type="species" reg="volucris">volucris</tp:taxon-name-part></tp:taxon-name></italic> Robineau-Desvoidy, 1863 (= <italic><tp:taxon-name><tp:taxon-name-part taxon-name-part-type="genus" reg="Tachina">Tachina</tp:taxon-name-part> <tp:taxon-name-part taxon-name-part-type="species" reg="lota">lota</tp:taxon-name-part></tp:taxon-name></italic> Meigen, 1824), by original designation [France]. – <xref ref-type="bibr" rid="B13536186">Mesnil 1949a</xref>: 2 (revision, the first to classify <italic><tp:taxon-name><tp:taxon-name-part taxon-name-part-type="genus" reg="Drino">Drino</tp:taxon-name-part></tp:taxon-name></italic> (<italic>s.str</italic>.) as subgenus). – <xref ref-type="bibr" rid="B13536195">Mesnil 1949b</xref>: 87 (revision). – <xref ref-type="bibr" rid="B13536228">Mesnil 1951</xref>: 158 (key and descriptions). – <xref ref-type="bibr" rid="B13536094">Herting 1974</xref>: 8 (notes). – <xref ref-type="bibr" rid="B13535999">Crosskey 1976</xref>: 237 (Catalog). – <xref ref-type="bibr" rid="B13536007">Crosskey 1977</xref>: 675 (Catalog). – <xref ref-type="bibr" rid="B13536023">Crosskey 1980</xref>: 870 (Catalog). – <xref ref-type="bibr" rid="B13535276">Chao and Shi 1982</xref>: 271 (Catalog). – <xref ref-type="bibr" rid="B13536037">Crosskey 1984</xref>: 284 (key). – <xref ref-type="bibr" rid="B13536103">Herting 1984</xref>: 52 (Catalog). – <xref ref-type="bibr" rid="B13536112">Herting and Dely-Draskovits 1993</xref>: 207 (Catalog). – <xref ref-type="bibr" rid="B13536568">Tschorsnig and Herting 1994</xref>: 54, 136 (key and distribution). – <xref ref-type="bibr" rid="B13536578">Tschorsnig and Richter 1998</xref>: 803 (key). – <xref ref-type="bibr" rid="B13535289">Chao et al. 1998</xref>: 1827 (key and descriptions). – <xref ref-type="bibr" rid="B13536125">Liu et al. 1998</xref>: 162 (key and descriptions). – <xref ref-type="bibr" rid="B13536473">Sabrosky 1999</xref>: 118 (family-group names). – <xref ref-type="bibr" rid="B13536379">Richter 2004</xref>: 190 (key). – <xref ref-type="bibr" rid="B13536599">Xue and Wang 2006</xref>: 251 (Catalog). – <xref ref-type="bibr" rid="B13536262">O’Hara et al. 2009</xref>: 66 (Catalog). – <xref ref-type="bibr" rid="B13536617">Zhang 2016</xref>: 242 (key and descriptions). – <xref ref-type="bibr" rid="B13536591">Tschorsnig 2017</xref>: 158 (Host Catalog). – <xref ref-type="bibr" rid="B13536279">O’Hara et al. 2020a</xref>: 314 (World checklist). – <xref ref-type="bibr" rid="B13536287">O’Hara et al. 2020</xref>: 879 (Catalog).</p><p><italic><tp:taxon-name><tp:taxon-name-part taxon-name-part-type="genus" reg="Phorcida">Phorcida</tp:taxon-name-part></tp:taxon-name></italic> Robineau-Desvoidy, 1863. – <xref ref-type="bibr" rid="B13536400">Robineau-Desvoidy 1863</xref>: 251. Type species: <italic><tp:taxon-name><tp:taxon-name-part taxon-name-part-type="genus" reg="Phorcida">Phorcida</tp:taxon-name-part> <tp:taxon-name-part taxon-name-part-type="species" reg="acronyctae">acronyctae</tp:taxon-name-part></tp:taxon-name></italic> Robineau-Desvoidy, 1863, by original designation [France]. – <xref ref-type="bibr" rid="B13536186">Mesnil 1949a</xref>: 8 (revision). – <xref ref-type="bibr" rid="B13536195">Mesnil 1949b</xref>: 87 (revision). – <xref ref-type="bibr" rid="B13536228">Mesnil 1951</xref>: 156 (key and descriptions). – <xref ref-type="bibr" rid="B13536094">Herting 1974</xref>: 8 (notes). – <xref ref-type="bibr" rid="B13536125">Liu et al. 1998</xref>: 162 (key and descriptions).</p><p><italic><tp:taxon-name><tp:taxon-name-part taxon-name-part-type="genus" reg="Zygosturmia">Zygosturmia</tp:taxon-name-part></tp:taxon-name></italic> Townsend, 1911. – <xref ref-type="bibr" rid="B13536496">Townsend 1911</xref>: 142, based on female reproductive system [<xref ref-type="bibr" rid="B13536505">Townsend 1912</xref>: 323, adult description]. Type species: <italic><tp:taxon-name><tp:taxon-name-part taxon-name-part-type="genus" reg="Zygosturmia">Zygosturmia</tp:taxon-name-part> <tp:taxon-name-part taxon-name-part-type="species" reg="inca">inca</tp:taxon-name-part></tp:taxon-name></italic> Townsend, 1911, by monotypy [Peru]. – <xref ref-type="bibr" rid="B13536186">Mesnil 1949a</xref>: 9 (revision). – <xref ref-type="bibr" rid="B13536195">Mesnil 1949b</xref>: 87 (revision). – <xref ref-type="bibr" rid="B13536228">Mesnil 1951</xref>: 156 (key and descriptions). – <xref ref-type="bibr" rid="B13536473">Sabrosky 1999</xref>: 118 (family-group names). – <xref ref-type="bibr" rid="B13536125">Liu et al. 1998</xref>: 162 (key and descriptions). – <xref ref-type="bibr" rid="B13536279">O’Hara et al. 2020a</xref>: 315 (Checklist).</p><p><italic><tp:taxon-name><tp:taxon-name-part taxon-name-part-type="genus" reg="Laximasicera">Laximasicera</tp:taxon-name-part></tp:taxon-name></italic> Curran, 1927. – <xref ref-type="bibr" rid="B13535314">Curran 1927</xref>: 14. Type species: <italic><tp:taxon-name><tp:taxon-name-part taxon-name-part-type="genus" reg="Laximasicera">Laximasicera</tp:taxon-name-part> <tp:taxon-name-part taxon-name-part-type="species" reg="sexualis">sexualis</tp:taxon-name-part></tp:taxon-name></italic> Curran, 1927 (=<italic><tp:taxon-name><tp:taxon-name-part taxon-name-part-type="genus" reg="Sturmia">Sturmia</tp:taxon-name-part> <tp:taxon-name-part taxon-name-part-type="species" reg="bakeri">bakeri</tp:taxon-name-part></tp:taxon-name></italic> Coquillett, 1897), by original designation [Canada]. – <xref ref-type="bibr" rid="B13536279">O’Hara et al. 2020a</xref>: 315 (Checklist).</p><p><italic><tp:taxon-name><tp:taxon-name-part taxon-name-part-type="genus" reg="Anazygosturmia">Anazygosturmia</tp:taxon-name-part></tp:taxon-name></italic> Townsend, 1927. – <xref ref-type="bibr" rid="B13536514">Townsend 1927</xref>: 271. Type species: <italic><tp:taxon-name><tp:taxon-name-part taxon-name-part-type="genus" reg="Anazygosturmia">Anazygosturmia</tp:taxon-name-part> <tp:taxon-name-part taxon-name-part-type="species" reg="analis">analis</tp:taxon-name-part></tp:taxon-name></italic> Townsend, 1927, by original designation [Brazil]. – <xref ref-type="bibr" rid="B13536186">Mesnil 1949a</xref>: 9 (revision). – <xref ref-type="bibr" rid="B13536195">Mesnil 1949b</xref>: 87 (revision). – <xref ref-type="bibr" rid="B13536228">Mesnil 1951</xref>: 156 (key and descriptions). – <xref ref-type="bibr" rid="B13535289">Chao et al. 1998</xref>: 1827 (key and descriptions). – <xref ref-type="bibr" rid="B13536125">Liu et al. 1998</xref>: 163 (key and descriptions). – <xref ref-type="bibr" rid="B13536279">O’Hara et al. 2020a</xref>: 315 (Checklist).</p><p><italic><tp:taxon-name><tp:taxon-name-part taxon-name-part-type="genus" reg="Sturmiodoria">Sturmiodoria</tp:taxon-name-part></tp:taxon-name></italic> Townsend, 1928. – <xref ref-type="bibr" rid="B13536540">Townsend 1928</xref>: 391. Type species: <italic><tp:taxon-name><tp:taxon-name-part taxon-name-part-type="genus" reg="Sturmiodoria">Sturmiodoria</tp:taxon-name-part> <tp:taxon-name-part taxon-name-part-type="species" reg="facialis">facialis</tp:taxon-name-part></tp:taxon-name></italic> Townsend, 1928, by original designation [Philippines]. – <xref ref-type="bibr" rid="B13536186">Mesnil 1949a</xref>: 9 (revision). – <xref ref-type="bibr" rid="B13536195">Mesnil 1949b</xref>: 87 (revision). – <xref ref-type="bibr" rid="B13536228">Mesnil 1951</xref>: 156 (key and descriptions). – <xref ref-type="bibr" rid="B13535999">Crosskey 1976</xref>: 237 (Catalog). – <xref ref-type="bibr" rid="B13536007">Crosskey 1977</xref>: 675 (Catalog). – <xref ref-type="bibr" rid="B13536023">Crosskey 1980</xref>: 870 (Catalog). – <xref ref-type="bibr" rid="B13535289">Chao et al. 1998</xref>: 1827 (key and descriptions). – <xref ref-type="bibr" rid="B13536125">Liu et al. 1998</xref>: 163 (key and descriptions). – <xref ref-type="bibr" rid="B13536262">O’Hara et al. 2009</xref>: 66 (Catalog). – <xref ref-type="bibr" rid="B13536617">Zhang 2016</xref>: 242 (key and descriptions). – <xref ref-type="bibr" rid="B13536279">O’Hara et al. 2020a</xref>: 315 (Checklist).</p><p><italic><tp:taxon-name><tp:taxon-name-part taxon-name-part-type="genus" reg="Cubaemyia">Cubaemyia</tp:taxon-name-part></tp:taxon-name></italic> Townsend, 1931. – <xref ref-type="bibr" rid="B13536550">Townsend 1931</xref>: 179. Type species: <italic><tp:taxon-name><tp:taxon-name-part taxon-name-part-type="genus" reg="Tachina">Tachina</tp:taxon-name-part> <tp:taxon-name-part taxon-name-part-type="species" reg="cubaecola">cubaecola</tp:taxon-name-part></tp:taxon-name></italic> Jaennicke, 1867, by original designation [Cuba]. – <xref ref-type="bibr" rid="B13536279">O’Hara et al. 2020a</xref>: 315 (Checklist).</p><p><italic><tp:taxon-name><tp:taxon-name-part taxon-name-part-type="genus" reg="Gyrovaga">Gyrovaga</tp:taxon-name-part></tp:taxon-name></italic> Townsend, 1933. – <xref ref-type="bibr" rid="B13536559">Townsend 1933</xref>: 473 (junior homonym of <italic><tp:taxon-name><tp:taxon-name-part taxon-name-part-type="genus" reg="Gyrovaga">Gyrovaga</tp:taxon-name-part></tp:taxon-name></italic> Gistel, 1848). Type species: <italic><tp:taxon-name><tp:taxon-name-part taxon-name-part-type="genus" reg="Tachina">Tachina</tp:taxon-name-part> <tp:taxon-name-part taxon-name-part-type="species" reg="vicina">vicina</tp:taxon-name-part></tp:taxon-name></italic> Zetterstedt, 1849, by original designation [Denmark]. – <xref ref-type="bibr" rid="B13536186">Mesnil 1949a</xref>: 9 (revision). – <xref ref-type="bibr" rid="B13536195">Mesnil 1949b</xref>: 88 (revision). – <xref ref-type="bibr" rid="B13536228">Mesnil 1951</xref>: 156 (key and descriptions). – <xref ref-type="bibr" rid="B13536103">Herting 1984</xref>: 52 (Catalog). – <xref ref-type="bibr" rid="B13536112">Herting and Dely-Draskovits 1993</xref>: 207 (Catalog). – <xref ref-type="bibr" rid="B13535289">Chao et al. 1998</xref>: 1827 (key and descriptions). – <xref ref-type="bibr" rid="B13536125">Liu et al. 1998</xref>: 163 (key and descriptions). – <xref ref-type="bibr" rid="B13536279">O’Hara et al. 2020a</xref>: 315 (Checklist).</p></sec><sec sec-type="Diagnosis"><title>Diagnosis</title><p>Parafacial completely bare. Ocellar setae absent (<italic><tp:taxon-name><tp:taxon-name-part taxon-name-part-type="genus" reg="Drino">D.</tp:taxon-name-part> <tp:taxon-name-part taxon-name-part-type="species" reg="parafacialis">parafacialis</tp:taxon-name-part></tp:taxon-name></italic> exceptional and its ocellar setae are variable, thin, short or absent).</p></sec></tp:treatment-sec><ref-list><ref id="B13536271"><element-citation xmlns:xlink="http://www.w3.org/1999/xlink" publication-type="book" xlink:type="simple"><person-group person-group-type="author"><name name-style="western"><surname>O’Hara</surname><given-names>J. E.</given-names></name><name name-style="western"><surname>Henderson</surname><given-names>S. J.</given-names></name></person-group><year>2020</year><source>World genera of the <tp:taxon-name><tp:taxon-name-part taxon-name-part-type="family" reg="Tachinidae">Tachinidae</tp:taxon-name-part></tp:taxon-name> (<tp:taxon-name><tp:taxon-name-part taxon-name-part-type="order" reg="Diptera">Diptera</tp:taxon-name-part></tp:taxon-name>) and their regional occurrence</source><publisher-name>Version 11.0. PDF document, 90 pp.</publisher-name><uri xlink:type="simple">http://www.nadsdiptera.org/Tach/WorldTachs/Genera/Gentach_ver11.pdf (accessed 29 September 2025)</uri></element-citation></ref><ref id="B13536279"><element-citation xmlns:xlink="http://www.w3.org/1999/xlink" publication-type="book" xlink:type="simple"><person-group person-group-type="author"><name name-style="western"><surname>O’Hara</surname><given-names>J. E.</given-names></name><name name-style="western"><surname>Henderson</surname><given-names>S. J.</given-names></name><name name-style="western"><surname>Wood</surname><given-names>D. M.</given-names></name></person-group><year>2020</year><source>Preliminary checklist of the <tp:taxon-name><tp:taxon-name-part taxon-name-part-type="family" reg="Tachinidae">Tachinidae</tp:taxon-name-part></tp:taxon-name> (<tp:taxon-name><tp:taxon-name-part taxon-name-part-type="order" reg="Diptera">Diptera</tp:taxon-name-part></tp:taxon-name>) of the world</source><publisher-name>Version 2.1. PDF document, 1039 pp.</publisher-name><uri xlink:type="simple">http://www.nadsdiptera.org/Tach/WorldTachs/Checklist/Worldchecklist.html (accessed 29 September 2025)</uri></element-citation></ref><ref id="B13536287"><element-citation xmlns:xlink="http://www.w3.org/1999/xlink" publication-type="chapter" xlink:type="simple"><person-group person-group-type="author"><name name-style="western"><surname>O’Hara</surname><given-names>J. E.</given-names></name><name name-style="western"><surname>Zhang</surname><given-names>C. T.</given-names></name><name name-style="western"><surname>Shima</surname><given-names>H.</given-names></name></person-group><year>2020</year><chapter-title>Tachinidae</chapter-title><person-group person-group-type="editor"><name name-style="western"><surname>Yang</surname><given-names>D.</given-names></name><name name-style="western"><surname>Wang</surname><given-names>M. Q.</given-names></name><name name-style="western"><surname>Li</surname><given-names>W. L.</given-names></name><name name-style="western"><surname>Xue</surname><given-names>W. Q.</given-names></name><name name-style="western"><surname>Chen</surname><given-names>H. W.</given-names></name><name name-style="western"><surname>Zhang</surname><given-names>C. T.</given-names></name><name name-style="western"><surname>Liu</surname><given-names>G. C.</given-names></name><name name-style="western"><surname>Zhang</surname><given-names>W. X.</given-names></name><name name-style="western"><surname>Huo</surname><given-names>K. K.</given-names></name><name name-style="western"><surname>Shi</surname><given-names>L.</given-names></name></person-group><source>Species Catalogue of China, Vol. 2. Animals, <tp:taxon-name><tp:taxon-name-part taxon-name-part-type="class" reg="Insecta">Insecta</tp:taxon-name-part></tp:taxon-name> (VII), <tp:taxon-name><tp:taxon-name-part taxon-name-part-type="order" reg="Diptera">Diptera</tp:taxon-name-part></tp:taxon-name> (3): Cyclorrhaphous <tp:taxon-name><tp:taxon-name-part taxon-name-part-type="suborder" reg="Brachycera">Brachycera</tp:taxon-name-part></tp:taxon-name></source><publisher-name>Science Press</publisher-name><publisher-loc>Beijing</publisher-loc><size units="page">841–963</size></element-citation></ref><ref id="B13536135"><element-citation xmlns:xlink="http://www.w3.org/1999/xlink" publication-type="article" xlink:type="simple"><person-group person-group-type="author"><name name-style="western"><surname>Liu</surname><given-names>S. D.</given-names></name><name name-style="western"><surname>Zhang</surname><given-names>C. T.</given-names></name><name name-style="western"><surname>Xi</surname><given-names>X. Q.</given-names></name></person-group><year>2023</year><article-title>Two new species of <tp:taxon-name><tp:taxon-name-part taxon-name-part-type="tribe" reg="Eryciini">Eryciini</tp:taxon-name-part></tp:taxon-name> (<tp:taxon-name><tp:taxon-name-part taxon-name-part-type="order" reg="Diptera">Diptera</tp:taxon-name-part></tp:taxon-name>: <tp:taxon-name><tp:taxon-name-part taxon-name-part-type="family" reg="Tachinidae">Tachinidae</tp:taxon-name-part></tp:taxon-name>) from the eastern edge of the Qinghai-Tibetan Plateau, China</article-title><source>Zoological Systematics</source><volume>48</volume><issue>2</issue><fpage>184</fpage><lpage>190</lpage></element-citation></ref><ref id="B13536186"><element-citation xmlns:xlink="http://www.w3.org/1999/xlink" publication-type="article" xlink:type="simple"><person-group person-group-type="author"><name name-style="western"><surname>Mesnil</surname><given-names>L. P.</given-names></name></person-group><year>1949</year><article-title>Essai de révision des espèces du genre <italic><tp:taxon-name><tp:taxon-name-part taxon-name-part-type="genus" reg="Drino">Drino</tp:taxon-name-part></tp:taxon-name></italic> Robineau-Desvoidy <tp:taxon-name><tp:taxon-name-part taxon-name-part-type="subfamily" reg="Sturmiinae">Sturmiinae</tp:taxon-name-part></tp:taxon-name> a oeufs macrotypes</article-title><source>Bulletin de l’Institut Royal des Sciences Naturelles de Belgique</source><volume>25</volume><issue>42</issue><fpage>1</fpage><lpage>38</lpage></element-citation></ref><ref id="B13536195"><element-citation xmlns:xlink="http://www.w3.org/1999/xlink" publication-type="article" xlink:type="simple"><person-group person-group-type="author"><name name-style="western"><surname>Mesnil</surname><given-names>L. P.</given-names></name></person-group><year>1949</year><article-title>Tachinides congolais</article-title><source>Revue de Zoologie et de Botanique Africaines</source><volume>42</volume><fpage>85</fpage><lpage>93</lpage></element-citation></ref><ref id="B13536228"><element-citation xmlns:xlink="http://www.w3.org/1999/xlink" publication-type="article" xlink:type="simple"><person-group person-group-type="author"><name name-style="western"><surname>Mesnil</surname><given-names>L. P.</given-names></name></person-group><year>1951</year><article-title>64g. <tp:taxon-name><tp:taxon-name-part taxon-name-part-type="subfamily" reg="Larvaevorinae">Larvaevorinae</tp:taxon-name-part></tp:taxon-name> (<tp:taxon-name><tp:taxon-name-part taxon-name-part-type="subfamily" reg="Tachininae">Tachininae</tp:taxon-name-part></tp:taxon-name>)</article-title><source>Die Fliegen der Palaearktischen Region</source><volume>10 (Lieferung 166)</volume><fpage>161</fpage><lpage>208 </lpage></element-citation></ref><ref id="B13536094"><element-citation xmlns:xlink="http://www.w3.org/1999/xlink" publication-type="article" xlink:type="simple"><person-group person-group-type="author"><name name-style="western"><surname>Herting</surname><given-names>B.</given-names></name></person-group><year>1974</year><article-title>Revision der von Robineau-Desvoidy beschriebenen europäischen Tachiniden und Rhinophorinen (<tp:taxon-name><tp:taxon-name-part taxon-name-part-type="order" reg="Diptera">Diptera</tp:taxon-name-part></tp:taxon-name>)</article-title><source>Stuttgarter Beiträge zur Naturkunde, Serie A (Biologie)</source><volume>264</volume><fpage>1</fpage><lpage>46</lpage></element-citation></ref><ref id="B13535999"><element-citation xmlns:xlink="http://www.w3.org/1999/xlink" publication-type="book" xlink:type="simple"><person-group person-group-type="author"><name name-style="western"><surname>Crosskey</surname><given-names>R. W.</given-names></name></person-group><year>1976</year><source>A taxonomic conspectus of the <tp:taxon-name><tp:taxon-name-part taxon-name-part-type="family" reg="Tachinidae">Tachinidae</tp:taxon-name-part></tp:taxon-name> (<tp:taxon-name><tp:taxon-name-part taxon-name-part-type="order" reg="Diptera">Diptera</tp:taxon-name-part></tp:taxon-name>) of the Oriental Region.</source><volume>Volume 26</volume><publisher-name>Bulletin of the British Museum (Natural History). Entomology Supplement</publisher-name><size units="page">357</size></element-citation></ref><ref id="B13536007"><element-citation xmlns:xlink="http://www.w3.org/1999/xlink" publication-type="chapter" xlink:type="simple"><person-group person-group-type="author"><name name-style="western"><surname>Crosskey</surname><given-names>R. W.</given-names></name></person-group><year>1977</year><chapter-title>Family Tachinidae</chapter-title><person-group person-group-type="editor"><name name-style="western"><surname>Delfinado</surname><given-names>M. D.</given-names></name><name name-style="western"><surname>Hardy</surname><given-names>D. E.</given-names></name></person-group><source> A catalog of the <tp:taxon-name><tp:taxon-name-part taxon-name-part-type="order" reg="Diptera">Diptera</tp:taxon-name-part></tp:taxon-name> of the Oriental Region</source><volume>Volume Ⅲ</volume><publisher-name>University Press of Hawaii</publisher-name><publisher-loc>Honolulu</publisher-loc><size units="page">586–697</size></element-citation></ref><ref id="B13536023"><element-citation xmlns:xlink="http://www.w3.org/1999/xlink" publication-type="chapter" xlink:type="simple"><person-group person-group-type="author"><name name-style="western"><surname>Crosskey</surname><given-names>R. W.</given-names></name></person-group><year>1980</year><chapter-title>Tachinidae</chapter-title><person-group person-group-type="editor"><name name-style="western"><surname>Crosskey</surname><given-names>R. W.</given-names></name></person-group><source>Catalogue of the <tp:taxon-name><tp:taxon-name-part taxon-name-part-type="order" reg="Diptera">Diptera</tp:taxon-name-part></tp:taxon-name> of the Afrotropical Region</source><publisher-name>British Museum (Natural History)</publisher-name><publisher-loc>London</publisher-loc><size units="page">822–882</size></element-citation></ref><ref id="B13535276"><element-citation xmlns:xlink="http://www.w3.org/1999/xlink" publication-type="chapter" xlink:type="simple"><person-group person-group-type="author"><name name-style="western"><surname>Chao</surname><given-names>C. M.</given-names></name><name name-style="western"><surname>Shi</surname><given-names>Y. S.</given-names></name></person-group><year>1982</year><chapter-title>Diptera: Sarcophagidae.</chapter-title><person-group person-group-type="editor"><name name-style="western"><surname>The Comprehensive Scientific Expedition to the Qinghai-Xizang Plateau</surname><given-names>Chinese Academy of Sciences.</given-names></name><etal/></person-group><source> Insects of Xizang</source><volume>Volume 2</volume><publisher-name>Science Press</publisher-name><publisher-loc>Beijing</publisher-loc><size units="page">227-233</size><comment content-type="language">Chinese with English summary</comment></element-citation></ref><ref id="B13536037"><element-citation xmlns:xlink="http://www.w3.org/1999/xlink" publication-type="article" xlink:type="simple"><person-group person-group-type="author"><name name-style="western"><surname>Crosskey</surname><given-names>R. W.</given-names></name></person-group><year>1984</year><article-title>Annotated keys to the genera of <tp:taxon-name><tp:taxon-name-part taxon-name-part-type="family" reg="Tachinidae">Tachinidae</tp:taxon-name-part></tp:taxon-name> (<tp:taxon-name><tp:taxon-name-part taxon-name-part-type="order" reg="Diptera">Diptera</tp:taxon-name-part></tp:taxon-name>) found in tropical and southern Africa</article-title><source>Annals of the Natal Museum</source><volume>26</volume><fpage>189</fpage><lpage>337</lpage></element-citation></ref><ref id="B13536103"><element-citation xmlns:xlink="http://www.w3.org/1999/xlink" publication-type="article" xlink:type="simple"><person-group person-group-type="author"><name name-style="western"><surname>Herting</surname><given-names>B.</given-names></name></person-group><year>1984</year><article-title>Catalogue of Palearctic <tp:taxon-name><tp:taxon-name-part taxon-name-part-type="family" reg="Tachinidae">Tachinidae</tp:taxon-name-part></tp:taxon-name> (<tp:taxon-name><tp:taxon-name-part taxon-name-part-type="order" reg="Diptera">Diptera</tp:taxon-name-part></tp:taxon-name>). Stuttgarter Beiträge zur Naturkunde</article-title><source>Serie A (Biologie)</source><volume>369</volume><fpage>1</fpage><lpage>228</lpage></element-citation></ref><ref id="B13536112"><element-citation xmlns:xlink="http://www.w3.org/1999/xlink" publication-type="chapter" xlink:type="simple"><person-group person-group-type="author"><name name-style="western"><surname>Herting</surname><given-names>B.</given-names></name><name name-style="western"><surname>Dely-Draskovits</surname><given-names>Á.</given-names></name></person-group><year>1993</year><chapter-title>Family Tachinidae</chapter-title><person-group person-group-type="editor"><name name-style="western"><surname>Soós</surname><given-names>Á.</given-names></name><name name-style="western"><surname>Papp</surname><given-names>L.</given-names></name></person-group><source>Catalogue of Palaearctic <tp:taxon-name><tp:taxon-name-part taxon-name-part-type="order" reg="Diptera">Diptera</tp:taxon-name-part></tp:taxon-name>. Volume 13. <tp:taxon-name><tp:taxon-name-part taxon-name-part-type="family" reg="Anthomyiidae">Anthomyiidae</tp:taxon-name-part></tp:taxon-name> – <tp:taxon-name><tp:taxon-name-part taxon-name-part-type="family" reg="Tachinidae">Tachinidae</tp:taxon-name-part></tp:taxon-name></source><publisher-name>Hungarian Natural History Museum</publisher-name><publisher-loc>Budapest</publisher-loc><size units="page">624</size></element-citation></ref><ref id="B13536568"><element-citation xmlns:xlink="http://www.w3.org/1999/xlink" publication-type="article" xlink:type="simple"><person-group person-group-type="author"><name name-style="western"><surname>Tschorsnig</surname><given-names>H. P.</given-names></name><name name-style="western"><surname>Herting</surname><given-names>B.</given-names></name></person-group><year>1994</year><article-title>Die Raupenfliegen (<tp:taxon-name><tp:taxon-name-part taxon-name-part-type="order" reg="Diptera">Diptera</tp:taxon-name-part></tp:taxon-name>: <tp:taxon-name><tp:taxon-name-part taxon-name-part-type="family" reg="Tachinidae">Tachinidae</tp:taxon-name-part></tp:taxon-name>) Mitteleuropas: Bestimmungstabellen und Angaben zur Verbreitung und Ökologie der einzelnen Ar ten</article-title><source>Stuttgarter Beiträge zur Naturkunde Serie A (Biologie)</source><volume>506</volume><fpage>1</fpage><lpage>170</lpage></element-citation></ref><ref id="B13536578"><element-citation xmlns:xlink="http://www.w3.org/1999/xlink" publication-type="chapter" xlink:type="simple"><person-group person-group-type="author"><name name-style="western"><surname>Tschorsnig</surname><given-names>H. P.</given-names></name><name name-style="western"><surname>Richter</surname><given-names>V.</given-names></name></person-group><year>1998</year><chapter-title>Family Tachinidae</chapter-title><person-group person-group-type="editor"><name name-style="western"><surname>Papp</surname><given-names>L.</given-names></name><name name-style="western"><surname>Davas</surname><given-names>B.</given-names></name></person-group><source>Contributions to a Manual of Palaearctic <tp:taxon-name><tp:taxon-name-part taxon-name-part-type="order" reg="Diptera">Diptera</tp:taxon-name-part></tp:taxon-name> (with special reference to flies of economic importance). Volume 3. Higher <tp:taxon-name><tp:taxon-name-part taxon-name-part-type="suborder" reg="Brachycera">Brachycera</tp:taxon-name-part></tp:taxon-name>.</source><publisher-name>Science Herald</publisher-name><publisher-loc>Budapest</publisher-loc><size units="page">691–827</size></element-citation></ref><ref id="B13535289"><element-citation xmlns:xlink="http://www.w3.org/1999/xlink" publication-type="chapter" xlink:type="simple"><person-group person-group-type="author"><name name-style="western"><surname>Chao</surname><given-names>C. M.</given-names></name><name name-style="western"><surname>Liang</surname><given-names>E. Y.</given-names></name><name name-style="western"><surname>Shi</surname><given-names>Y. S.</given-names></name><name name-style="western"><surname>Sun</surname><given-names>X. K.</given-names></name><name name-style="western"><surname>Zhou</surname><given-names>S. X.</given-names></name><name name-style="western"><surname>Chen</surname><given-names>R. J.</given-names></name></person-group><year>1998</year><chapter-title>Tachinidae</chapter-title><person-group person-group-type="editor"><name name-style="western"><surname>Xue</surname><given-names>W. Q.</given-names></name><name name-style="western"><surname>Chao</surname><given-names>C. M.</given-names></name></person-group><source>Flies of China</source><volume>Volume 2</volume><publisher-name>Liaoning Science and Technology Press</publisher-name><publisher-loc>Shenyang</publisher-loc><size units="page">17 pp. + 1366–2425 + 32 pls.</size><comment content-type="language">Chinese</comment></element-citation></ref><ref id="B13536125"><element-citation xmlns:xlink="http://www.w3.org/1999/xlink" publication-type="book" xlink:type="simple"><person-group person-group-type="author"><name name-style="western"><surname>Liu</surname><given-names>Y. Z.</given-names></name><name name-style="western"><surname>Chao</surname><given-names>C. M.</given-names></name><name name-style="western"><surname>Li</surname><given-names>L. F.</given-names></name><name name-style="western"><surname>Zhou</surname><given-names>S. X.</given-names></name><name name-style="western"><surname>Wang</surname><given-names>H. X.</given-names></name><name name-style="western"><surname>Zhang</surname><given-names>W. J.</given-names></name></person-group><year>1998</year><source>Fauna of <tp:taxon-name><tp:taxon-name-part taxon-name-part-type="family" reg="Tachinidae">Tachinidae</tp:taxon-name-part></tp:taxon-name> from Shanxi Province</source><publisher-name>Science Press</publisher-name><publisher-loc>Beijing</publisher-loc><size units="page"> 378 </size><comment content-type="language">Chinese</comment></element-citation></ref><ref id="B13536473"><element-citation xmlns:xlink="http://www.w3.org/1999/xlink" publication-type="article" xlink:type="simple"><person-group person-group-type="author"><name name-style="western"><surname>Sabrosky</surname><given-names>C. W.</given-names></name></person-group><year>1999</year><article-title>Family-group names in <tp:taxon-name><tp:taxon-name-part taxon-name-part-type="order" reg="Diptera">Diptera</tp:taxon-name-part></tp:taxon-name>. An annotated catalog</article-title><source>Myia</source><volume>10</volume><fpage>1</fpage><lpage>360</lpage></element-citation></ref><ref id="B13536379"><element-citation xmlns:xlink="http://www.w3.org/1999/xlink" publication-type="chapter" xlink:type="simple"><person-group person-group-type="author"><name name-style="western"><surname>Richter</surname><given-names>V. A.</given-names></name></person-group><year>2004</year><chapter-title>Fam. Tachinida—tachinids</chapter-title><person-group person-group-type="editor"><name name-style="western"><surname>Sidorenko</surname><given-names>V. S.</given-names></name></person-group><source>Key to the insects of Russian Far East. Volume VI. <tp:taxon-name><tp:taxon-name-part taxon-name-part-type="order" reg="Diptera">Diptera</tp:taxon-name-part></tp:taxon-name> and <tp:taxon-name><tp:taxon-name-part taxon-name-part-type="order" reg="Siphonaptera">Siphonaptera</tp:taxon-name-part></tp:taxon-name>. Part 3</source><publisher-name>Vladivostok</publisher-name><publisher-loc>Dal’nauka</publisher-loc><size units="page">148–398</size><comment content-type="language">Russian</comment></element-citation></ref><ref id="B13536599"><element-citation xmlns:xlink="http://www.w3.org/1999/xlink" publication-type="book" xlink:type="simple"><person-group person-group-type="author"><name name-style="western"><surname>Xue</surname><given-names>W. Q.</given-names></name><name name-style="western"><surname>Wang</surname><given-names>M. F.</given-names></name></person-group><year>2006</year><source>Flies of the Qinghai-Xizang Plateau (<tp:taxon-name><tp:taxon-name-part taxon-name-part-type="class" reg="Insecta">Insecta</tp:taxon-name-part></tp:taxon-name>: <tp:taxon-name><tp:taxon-name-part taxon-name-part-type="order" reg="Diptera">Diptera</tp:taxon-name-part></tp:taxon-name>)</source><publisher-name>Science Press</publisher-name><publisher-loc>Beijing</publisher-loc><size units="page">336</size><comment content-type="language">Chinese</comment></element-citation></ref><ref id="B13536262"><element-citation xmlns:xlink="http://www.w3.org/1999/xlink" publication-type="article" xlink:type="simple"><person-group person-group-type="author"><name name-style="western"><surname>O’Hara</surname><given-names>J. E.</given-names></name><name name-style="western"><surname>Shima</surname><given-names>H.</given-names></name><name name-style="western"><surname>Zhang</surname><given-names>C.</given-names></name></person-group><year>2009</year><article-title>Annotated Catalogue of the <tp:taxon-name><tp:taxon-name-part taxon-name-part-type="family" reg="Tachinidae">Tachinidae</tp:taxon-name-part></tp:taxon-name> (<tp:taxon-name><tp:taxon-name-part taxon-name-part-type="class" reg="Insecta">Insecta</tp:taxon-name-part></tp:taxon-name>: <tp:taxon-name><tp:taxon-name-part taxon-name-part-type="order" reg="Diptera">Diptera</tp:taxon-name-part></tp:taxon-name>) of China</article-title><source>Zootaxa</source><volume>2190</volume><fpage>1</fpage><lpage>236</lpage></element-citation></ref><ref id="B13536617"><element-citation xmlns:xlink="http://www.w3.org/1999/xlink" publication-type="book" xlink:type="simple"><person-group person-group-type="author"><name name-style="western"><surname>Zhang</surname><given-names>C. T.</given-names></name><etal/></person-group><year>2016</year><source><tp:taxon-name><tp:taxon-name-part taxon-name-part-type="family" reg="Tachinidae">Tachinidae</tp:taxon-name-part></tp:taxon-name> of Northeast China</source><publisher-name>Science Press</publisher-name><publisher-loc>Beijing</publisher-loc><size units="page"> 698</size></element-citation></ref><ref id="B13536591"><element-citation xmlns:xlink="http://www.w3.org/1999/xlink" publication-type="website" xlink:type="simple"><person-group person-group-type="author"><name name-style="western"><surname>Tschorsnig</surname><given-names>H. P.</given-names></name></person-group><article-title>Preliminary host catalogue of Palaearctic Tachinidae (Diptera). Version 1. PDF document, 480 pp</article-title><uri xlink:type="simple">http://www.nadsdiptera.org/Tach/WorldTachs/CatPalHosts/Home.html</uri></element-citation></ref><ref id="B13536400"><element-citation xmlns:xlink="http://www.w3.org/1999/xlink" publication-type="book" xlink:type="simple"><person-group person-group-type="author"><name name-style="western"><surname>Robineau-Desvoidy</surname><given-names>J. B.</given-names></name></person-group><year>1863</year><source>Histoire naturelle des diptères des environs de Paris. Oeuvre posthume du Dr Robineau-Desvoidy publiée par les soins de sa famille</source><publisher-name>sous la direction de M. H. Monceaux. Tome premier. V. Masson et fils, Paris; F. Wagner, Leipzig; and Williams &amp; Norgate</publisher-name><publisher-loc>London</publisher-loc><size units="page">1143</size></element-citation></ref><ref id="B13536496"><element-citation xmlns:xlink="http://www.w3.org/1999/xlink" publication-type="article" xlink:type="simple"><person-group person-group-type="author"><name name-style="western"><surname>Townsend</surname><given-names>C. H.T.</given-names></name></person-group><year>1911</year><article-title>Announcement of further results secured in the study of muscoid flies</article-title><source>Annals of the Entomological Society of America</source><volume>4</volume><fpage>127</fpage><lpage>152</lpage></element-citation></ref><ref id="B13536505"><element-citation xmlns:xlink="http://www.w3.org/1999/xlink" publication-type="article" xlink:type="simple"><person-group person-group-type="author"><name name-style="western"><surname>Townsend</surname><given-names>C. H.T.</given-names></name></person-group><year>1912</year><article-title>Descriptions of new genera and species of muscoid flies from the Andean and Pacific Coast regions of South America</article-title><source>Proceedings of the United States National Museum</source><volume>43</volume><issue>No. 1935</issue><fpage>301</fpage><lpage>367</lpage></element-citation></ref><ref id="B13535314"><element-citation xmlns:xlink="http://www.w3.org/1999/xlink" publication-type="article" xlink:type="simple"><person-group person-group-type="author"><name name-style="western"><surname>Curran</surname><given-names>C. H.</given-names></name></person-group><year>1927</year><article-title>Studies in Canadian <tp:taxon-name><tp:taxon-name-part taxon-name-part-type="order" reg="Diptera">Diptera</tp:taxon-name-part></tp:taxon-name>-III. The species of the tachinid genera related to <tp:taxon-name><tp:taxon-name-part taxon-name-part-type="genus" reg="Lydella">Lydella</tp:taxon-name-part></tp:taxon-name>, as represented in the Canadian National Collection</article-title><source>Canadian Entomologist</source><volume>59</volume><fpage>11</fpage><lpage>24</lpage></element-citation></ref><ref id="B13536514"><element-citation xmlns:xlink="http://www.w3.org/1999/xlink" publication-type="article" xlink:type="simple"><person-group person-group-type="author"><name name-style="western"><surname>Townsend</surname><given-names>C. H.T.</given-names></name></person-group><year>1927</year><article-title>Synopse dos generos muscideos da região humida tropical da America, com generos e especies novas</article-title><source>Revista do Museu Paulista</source><volume>15</volume><fpage>203</fpage><lpage>385</lpage></element-citation></ref><ref id="B13536540"><element-citation xmlns:xlink="http://www.w3.org/1999/xlink" publication-type="article" xlink:type="simple"><person-group person-group-type="author"><name name-style="western"><surname>Townsend</surname><given-names>C. H.T.</given-names></name></person-group><year>1928</year><article-title>New <tp:taxon-name><tp:taxon-name-part taxon-name-part-type="superfamily" reg="Muscoidea">Muscoidea</tp:taxon-name-part></tp:taxon-name> from the Philippines Region</article-title><source>Philippine Journal of Science</source><volume>34 [1927]</volume><fpage>365</fpage><lpage>397</lpage></element-citation></ref><ref id="B13536550"><element-citation xmlns:xlink="http://www.w3.org/1999/xlink" publication-type="article" xlink:type="simple"><person-group person-group-type="author"><name name-style="western"><surname>Townsend</surname><given-names>C. H.T.</given-names></name></person-group><year>1931</year><article-title>Notes on American oestromuscoid types</article-title><source>[Concl.] Revista de Entomologia</source><volume>1</volume><fpage>157</fpage><lpage>183</lpage></element-citation></ref><ref id="B13536559"><element-citation xmlns:xlink="http://www.w3.org/1999/xlink" publication-type="article" xlink:type="simple"><person-group person-group-type="author"><name name-style="western"><surname>Townsend</surname><given-names>C. H.T.</given-names></name></person-group><year>1933</year><article-title>New genera and species of Old World oestromuscoid flies</article-title><source>Journal of the New York Entomological Society</source><volume>40 [1932]</volume><fpage>439</fpage><lpage>479</lpage></element-citation></ref></ref-list></tp:taxon-treatment>
