# Supplementary material for: Four new species of subgenus Drino (sensu stricto) Robineau-Desvoidy, 1863 from China, with a review of the Chinese species (Diptera, Tachinidae)
Source: Biodivers Data J. 2026 Jul 8;14:e175030. doi: 10.3897/BDJ.14.e175030 (PMC13373582; doi:10.3897/BDJ.14.e175030)
Supplement: XML Treatment for Drino liaoningensis [file BDJ.14.e175030-treatment2.xml]

<!DOCTYPE tp:taxon-treatment
  PUBLIC "-//TaxonX//DTD Taxonomic Treatment Publishing DTD v0 20100105//EN" "tax-treatment-NSO.dtd">
<tp:taxon-treatment xmlns:tp="http://www.plazi.org/taxpub"><tp:treatment-meta><mixed-citation publication-type="journal"><person-group><name><surname>Liu</surname><given-names>Xusheng</given-names></name><name><surname>Zhang</surname><given-names>Chuntian</given-names></name></person-group><article-title>Four new species of subgenus <italic><tp:taxon-name><tp:taxon-name-part taxon-name-part-type="genus" reg="Drino"/><tp:taxon-name-part taxon-name-part-type="subgenus" reg="Drino">Drino</tp:taxon-name-part></tp:taxon-name></italic> (<italic>sensu stricto</italic>) Robineau-Desvoidy, 1863 from China, with a review of the Chinese species (<tp:taxon-name><tp:taxon-name-part taxon-name-part-type="order" reg="Diptera">Diptera</tp:taxon-name-part></tp:taxon-name>, <tp:taxon-name><tp:taxon-name-part taxon-name-part-type="family" reg="Tachinidae">Tachinidae</tp:taxon-name-part></tp:taxon-name>)</article-title><source>Biodivers Data J</source><day>08</day><month>07</month><year>2026</year><volume>14</volume><pub-id pub-id-type="doi">10.3897/BDJ.14.e175030</pub-id></mixed-citation></tp:treatment-meta><tp:nomenclature><tp:taxon-name><object-id xmlns:xlink="http://www.w3.org/1999/xlink" content-type="arpha" xlink:type="simple">96F42649-9543-5244-8A51-3F16622DC6FB</object-id><tp:taxon-name-part taxon-name-part-type="genus">Drino</tp:taxon-name-part> <tp:taxon-name-part taxon-name-part-type="species">liaoningensis</tp:taxon-name-part><object-id xmlns:xlink="http://www.w3.org/1999/xlink" content-type="zoobank" xlink:type="simple" object-id-type="ZooBank">B6F9B473-4130-4C03-B26E-C7BD8B54C2BA</object-id></tp:taxon-name><tp:taxon-authority>Zhang &amp; Liu</tp:taxon-authority><tp:taxon-status xmlns:xlink="http://www.w3.org/1999/xlink" xlink:type="simple">sp. nov.</tp:taxon-status></tp:nomenclature><tp:treatment-sec sec-type="materials"><title>Materials</title><list list-type="alpha-lower" list-content="occurrences"><list-item><p><bold>Type status:</bold> <named-content xmlns:xlink="http://www.w3.org/1999/xlink" content-type="dwc:typeStatus" xlink:type="simple">Holotype</named-content>. <bold>Occurrence:</bold> recordedBy: <named-content xmlns:xlink="http://www.w3.org/1999/xlink" content-type="dwc:recordedBy" xlink:type="simple">Henan Li</named-content>; individualCount: <named-content xmlns:xlink="http://www.w3.org/1999/xlink" content-type="dwc:individualCount" xlink:type="simple">1</named-content>; sex: <named-content xmlns:xlink="http://www.w3.org/1999/xlink" content-type="dwc:sex" xlink:type="simple">male</named-content>; lifeStage: <named-content xmlns:xlink="http://www.w3.org/1999/xlink" content-type="dwc:lifeStage" xlink:type="simple">adult</named-content>; occurrenceID: <named-content xmlns:xlink="http://www.w3.org/1999/xlink" content-type="dwc:occurrenceID" xlink:type="simple">8099BC46-2FD8-569E-A3EA-DCA635D51940</named-content>; <bold>Taxon:</bold> scientificName: <named-content xmlns:xlink="http://www.w3.org/1999/xlink" content-type="dwc:scientificName" xlink:type="simple"><italic><tp:taxon-name><tp:taxon-name-part taxon-name-part-type="genus" reg="Drino">Drino</tp:taxon-name-part> <tp:taxon-name-part taxon-name-part-type="species" reg="liaoningensis">liaoningensis</tp:taxon-name-part></tp:taxon-name></italic></named-content>; <bold>Location:</bold> country: <named-content xmlns:xlink="http://www.w3.org/1999/xlink" content-type="dwc:country" xlink:type="simple">China</named-content>; stateProvince: <named-content xmlns:xlink="http://www.w3.org/1999/xlink" content-type="dwc:stateProvince" xlink:type="simple">Liaoning</named-content>; locality: <named-content xmlns:xlink="http://www.w3.org/1999/xlink" content-type="dwc:locality" xlink:type="simple">Huangdaigou, Qingyuan County</named-content>; verbatimElevation: <named-content xmlns:xlink="http://www.w3.org/1999/xlink" content-type="dwc:verbatimElevation" xlink:type="simple">600–800 m</named-content>; verbatimCoordinates: <named-content xmlns:xlink="http://www.w3.org/1999/xlink" content-type="dwc:verbatimCoordinates" xlink:type="simple">41.83°N, 124.92°E</named-content>; decimalLatitude: <named-content xmlns:xlink="http://www.w3.org/1999/xlink" content-type="dwc:decimalLatitude" xlink:type="simple">41.83</named-content>; decimalLongitude: <named-content xmlns:xlink="http://www.w3.org/1999/xlink" content-type="dwc:decimalLongitude" xlink:type="simple">124.92</named-content>; <bold>Identification:</bold> identifiedBy: <named-content xmlns:xlink="http://www.w3.org/1999/xlink" content-type="dwc:identifiedBy" xlink:type="simple">Chuntian Zhang</named-content>; dateIdentified: <named-content xmlns:xlink="http://www.w3.org/1999/xlink" content-type="dwc:dateIdentified" xlink:type="simple">2015</named-content>; <bold>Event:</bold> samplingProtocol: <named-content xmlns:xlink="http://www.w3.org/1999/xlink" content-type="dwc:samplingProtocol" xlink:type="simple">sweeping</named-content>; eventDate: <named-content xmlns:xlink="http://www.w3.org/1999/xlink" content-type="dwc:eventDate" xlink:type="simple">26–31.Ⅴ.2015</named-content>; <bold>Record Level:</bold> collectionCode: <named-content xmlns:xlink="http://www.w3.org/1999/xlink" content-type="dwc:collectionCode" xlink:type="simple">Insects</named-content></p></list-item><list-item><p><bold>Type status:</bold> <named-content xmlns:xlink="http://www.w3.org/1999/xlink" content-type="dwc:typeStatus" xlink:type="simple">Paratype</named-content>. <bold>Occurrence:</bold> recordedBy: <named-content xmlns:xlink="http://www.w3.org/1999/xlink" content-type="dwc:recordedBy" xlink:type="simple">Chuntian Zhang</named-content>; individualCount: <named-content xmlns:xlink="http://www.w3.org/1999/xlink" content-type="dwc:individualCount" xlink:type="simple">1</named-content>; sex: <named-content xmlns:xlink="http://www.w3.org/1999/xlink" content-type="dwc:sex" xlink:type="simple">male</named-content>; lifeStage: <named-content xmlns:xlink="http://www.w3.org/1999/xlink" content-type="dwc:lifeStage" xlink:type="simple">adult</named-content>; occurrenceID: <named-content xmlns:xlink="http://www.w3.org/1999/xlink" content-type="dwc:occurrenceID" xlink:type="simple">A5132677-30B3-52E8-B2C0-A31CCCC78634</named-content>; <bold>Taxon:</bold> scientificName: <named-content xmlns:xlink="http://www.w3.org/1999/xlink" content-type="dwc:scientificName" xlink:type="simple"><italic><tp:taxon-name><tp:taxon-name-part taxon-name-part-type="genus" reg="Drino">Drino</tp:taxon-name-part> <tp:taxon-name-part taxon-name-part-type="species" reg="liaoningensis">liaoningensis</tp:taxon-name-part></tp:taxon-name></italic></named-content>; <bold>Location:</bold> country: <named-content xmlns:xlink="http://www.w3.org/1999/xlink" content-type="dwc:country" xlink:type="simple">China</named-content>; stateProvince: <named-content xmlns:xlink="http://www.w3.org/1999/xlink" content-type="dwc:stateProvince" xlink:type="simple">Liaoning</named-content>; locality: <named-content xmlns:xlink="http://www.w3.org/1999/xlink" content-type="dwc:locality" xlink:type="simple">Huangdaigou, Qingyuan County</named-content>; verbatimElevation: <named-content xmlns:xlink="http://www.w3.org/1999/xlink" content-type="dwc:verbatimElevation" xlink:type="simple">600–800 m</named-content>; verbatimCoordinates: <named-content xmlns:xlink="http://www.w3.org/1999/xlink" content-type="dwc:verbatimCoordinates" xlink:type="simple">41.83°N, 124.92°E</named-content>; decimalLatitude: <named-content xmlns:xlink="http://www.w3.org/1999/xlink" content-type="dwc:decimalLatitude" xlink:type="simple">41.83</named-content>; decimalLongitude: <named-content xmlns:xlink="http://www.w3.org/1999/xlink" content-type="dwc:decimalLongitude" xlink:type="simple">124.92</named-content>; <bold>Identification:</bold> identifiedBy: <named-content xmlns:xlink="http://www.w3.org/1999/xlink" content-type="dwc:identifiedBy" xlink:type="simple">Chuntian Zhang</named-content>; dateIdentified: <named-content xmlns:xlink="http://www.w3.org/1999/xlink" content-type="dwc:dateIdentified" xlink:type="simple">2015</named-content>; <bold>Event:</bold> samplingProtocol: <named-content xmlns:xlink="http://www.w3.org/1999/xlink" content-type="dwc:samplingProtocol" xlink:type="simple">sweeping</named-content>; eventDate: <named-content xmlns:xlink="http://www.w3.org/1999/xlink" content-type="dwc:eventDate" xlink:type="simple">26–31.Ⅴ.2015</named-content>; <bold>Record Level:</bold> collectionCode: <named-content xmlns:xlink="http://www.w3.org/1999/xlink" content-type="dwc:collectionCode" xlink:type="simple">Insects</named-content></p></list-item></list></tp:treatment-sec><tp:treatment-sec sec-type="Description"><title>Description</title><p>Body length 11.1–12.0 mm (Fig. <xref ref-type="fig" rid="F13575258">2</xref><xref ref-type="fig" rid="F13575263">a</xref>, <xref ref-type="fig" rid="F13575264">b</xref>).</p><p><bold>Male</bold>. Head black (Fig. <xref ref-type="fig" rid="F13575258">2</xref><xref ref-type="fig" rid="F13575265">c</xref>, <xref ref-type="fig" rid="F13575266">d</xref>) in ground color. Eye nearly bare, with sparse ommatrichia about 2 facets in length. Frontal vitta dark brown; fronto-orbital plate with dingy pale yellowish pruinosity especially on upper half; parafacial, face, gena and occiput covered with grayish white pruinosity; lunule brown. Antenna covered with pale yellowish pruinosity, postpedicel pale brown at base in ground color, palpus dark brown and gradually darkened at base, prementum gleaming black. Frons 1.2–1.3 times longer than facial length, about 0.3 times of head width or 0.8–0.9 times eye width, frontal vitta parallel or slightly widened posteriorly, 1.7 times narrower than fronto-orbital plate at middle; parafacial at narrowest point about 1.5 times postpedicel width and bare below lowest frontal seta; genal height about 0.2 times eye height; 6–10 frontal setae, 3–5 frontal setae below antennal insertion, descending to parafacial and lowest one descending to mid or lowest level of pedicel, fronto-orbital plate with a row of 3–4 reclinate orbital setae and shorter setae on outer surface, ocellar seta absent, outer vertical seta distinctly longer than postocular setula, inner vertical seta about 0.5–0.6 times eye height; postocular setae short and straight. Face appreciably sunken with a low middle facial ridge, lower margin of face not protruding forward, facial ridge with setae only on lower 1/5, vibrissa slightly inserted above lower facial margin, a row of 9–12 strong subvibrissae about 0.4 times as long as vibrissa. Occiput on upper half mostly with white hairs and 1–2 rows of black setulae behind postocular row. Antenna with postpedicel about 2.5 times as long as pedicel, arista thickened at basal 2/5–1/2, first aristomere short, second aristomere 1.5 times longer than diameter. Palpus about 1.1 times as long as postpedicel. Prementum 2.2–2.3 times longer than width, labellum large.</p><p><bold>Thorax</bold> black in ground color, covered with grayish white pruinosity on both sides, and grayish white with sparse yellow pruinosity on dorsal side, 5 dark longitudinal vittae on scutum. Scutellum reddish yellow except for base black, 3+3 <italic>ac</italic>, 3+4 <italic>dc</italic>, 1+3 <italic>ia</italic>, 1+3 <italic>sa</italic>, first one slightly longer than notopleural seta and distinctly longer than postsutural intra-alar seta, postpronotal lobe with 4 setae, anterior one short, 3 of them arranged in a straight line and anterior one located between inner two setae, scutellum with 5 pairs of marginal setae, apical scutellar setae crossed and about as long as scutellum, 2 lateral scutellar setae about 0.7–0.9 times as long as subapical setae, a pair of discal scutellar setae. Prosternum with setulae on both sides, proepisternum bare, anepisternum with 1 seta anteriorly and a row of 7 to 8 setae posteriorly, anepimeron with 1–2 seta(e), one of them strong, katepisternum with 4 setae, katepimeron at most with a few hairs on anterior quarter, anatergite bare.</p><p><bold>Wing</bold> wholly hyaline, tegula black, basicosta dark brown. Calypters white, margins wholly yellowish, costal spine short and indistinct, 2nd and 3rd costal sectors bare ventrally, relative lengths of 2nd, 3rd and 4th costal sectors approximately in ratio of 14:20:11, base of R<sub>4+5</sub> with one setula dorsally and ventrally, about same length as crossvein r-m, vein M curved at bending, vein M from bend to crossvein dm-cu longer than distance between bend and wing hind margin (5:3). Halter yellow on basal half and dark brown on distal half.</p><p><bold>Legs</bold> dark brown, pulvilli yellowish, fore claw longer than 5th tarsomere. Fore tibia with a row of sparse short <italic>ad</italic>, 2 <italic>p</italic>, 1 short preapical <italic>ad</italic> and 1 long preapical <italic>d</italic>, 1 long preapical <italic>pv</italic>. Mid tibia with 1 <italic>ad</italic>, 2 <italic>p</italic> and 1 <italic>v</italic>. Hind tibia with a row of irregular long <italic>ad</italic> in which one is slightly stronger, 2–3 <italic>v</italic> (only lowest one always strong), a row of irregular <italic>pd</italic>, 1 preapical dorsal and <italic>ad</italic>, 1 preapical <italic>av</italic>, preapical <italic>pv</italic> absent.</p><p><bold>Abdomen</bold> long ovate, black in ground color dorsally, covered with yellowish gray pruinosity, a narrow black median vitta on tergites 3 (distinctly) to 4, reddish yellow on both sides of syntergite 1+2 to tergite 4. Mid-dorsal depression of syntergite 1+2 extending to its posterior margin, syntergite 1+2 and tergite 3 each with 2 short median marginal setae and a pair of lateral marginal setae, setae on syntergite 1+2 shorter than that on tergite 3, median discal and lateral discal setae absent on tergites 3 and 4, and a complete row of marginal setae present on tergite 4. Tergites 4 with large sexual hair patches of appressed hairs ventrally. Sternite 5 square, lateral lobe with three or more distinctly long and strong setae and some weaker setae, bluntly round at apex, median U shape cleft about 2/5 length of sternite 5.</p><p><bold>Male terminalia</bold> (Fig. <xref ref-type="fig" rid="F13575269">3</xref>). Cerci evenly narrowed, slightly pointed at apex, narrowly separated on apical 3/5 in caudal view, cerci nearly straight and as wide as surstyli at middle in lateral view, narrowed to apex. Surstylus about same length as cercus or slightly longer, bluntly round at apex in caudal view, blunt in lateral view. Pregonite with several setae on dorsal surface; postgonite about 2 times epiphallus length, about 1/2 pregonite width at middle; epiphallus short and hook-like, shorter than postgonite; basiphallus and distiphallus distinctly sclerotized; distiphallus weakly expanded in lateral view; acrophallus round at apex.</p><p><bold>Female</bold>. Unknown.</p></tp:treatment-sec><tp:treatment-sec sec-type="Diagnosis"><title>Diagnosis</title><p>Eye nearly bare, with sparse ommatrichia about 2 facets in length, frons 1.2–1.3 times longer than facial length, about 0.3 times head width, parafacial at narrowest point about 1.5 times antenna width and bare below lowest frontal seta, genal height about 0.2 times eye height, 3–5 frontal setae descending to parafacial, ocellar seta absent, outer vertical seta distinctly longer than postocular setula. Cerci narrowly separated on apical 3/5 in caudal view, about as wide as surstyli at middle in lateral view; surstylus about same length as cerci, bluntly rounded at apex in caudal view, blunt in lateral view. Postgonite about 2 times epiphallus length, about 1/2 pregonite width at middle.</p></tp:treatment-sec><tp:treatment-sec sec-type="Etymology"><title>Etymology</title><p>The epithet is from the type locality, Liaoning, China.</p></tp:treatment-sec><tp:treatment-sec sec-type="Distribution"><title>Distribution</title><p>China (Province Liaoning).</p></tp:treatment-sec><tp:treatment-sec sec-type="Remarks"><title>Remarks</title><p><italic><tp:taxon-name><tp:taxon-name-part taxon-name-part-type="genus" reg="Drino">Drino</tp:taxon-name-part> <tp:taxon-name-part taxon-name-part-type="species" reg="parafacialis">parafacialis</tp:taxon-name-part></tp:taxon-name></italic> Chao &amp; Liang, 1998 from China (Zhejiang) is closely similar to this new species, but is distinguished from parafacial at narrowest point only slightly wider than postpedicel width, outer vertical seta almost as long as postocular setulae, genal height about 0.1 times eye height, cercus about 1/2 surstylus width at middle in lateral view (as in Fig. 38b).</p></tp:treatment-sec><tp:treatment-sec><!--Section generated to contain objects referenced in tp:taxon-treatment.--><fig-group id="F13575258" position="float" orientation="portrait"><caption><p><italic><tp:taxon-name><tp:taxon-name-part taxon-name-part-type="genus" reg="Drino">Drino</tp:taxon-name-part> <tp:taxon-name-part taxon-name-part-type="species" reg="liaoningensis">liaoningensis</tp:taxon-name-part></tp:taxon-name></italic> sp. nov., holotype (SYNU). Scale bars: 2.0 mm.</p></caption><fig id="F13575263" position="float" orientation="portrait"><object-id xmlns:xlink="http://www.w3.org/1999/xlink" content-type="arpha" xlink:type="simple">BD3F3209-2D78-5AAF-A89A-0C6B9152D571</object-id><object-id xmlns:xlink="http://www.w3.org/1999/xlink" content-type="doi" xlink:type="simple">10.3897/BDJ.14.e175030.figure2a</object-id><label>Figure 2a.</label><caption><p>male body in dorsal view.</p></caption><graphic xmlns:xlink="http://www.w3.org/1999/xlink" xlink:href="bdj-14-e175030-g002_a.jpg" xlink:type="simple" position="float" orientation="portrait" id="oo_1435909.jpg"><uri content-type="original_file" xlink:type="simple">https://binary.pensoft.net/fig/1435909</uri></graphic></fig><fig id="F13575264" position="float" orientation="portrait"><object-id xmlns:xlink="http://www.w3.org/1999/xlink" content-type="arpha" xlink:type="simple">A0EBD2F3-8AE4-5889-8363-29B84B1AACA0</object-id><object-id xmlns:xlink="http://www.w3.org/1999/xlink" content-type="doi" xlink:type="simple">10.3897/BDJ.14.e175030.figure2b</object-id><label>Figure 2b.</label><caption><p>male body in lateral view.</p></caption><graphic xmlns:xlink="http://www.w3.org/1999/xlink" xlink:href="bdj-14-e175030-g002_b.jpg" xlink:type="simple" position="float" orientation="portrait" id="oo_1435910.jpg"><uri content-type="original_file" xlink:type="simple">https://binary.pensoft.net/fig/1435910</uri></graphic></fig><fig id="F13575265" position="float" orientation="portrait"><object-id xmlns:xlink="http://www.w3.org/1999/xlink" content-type="arpha" xlink:type="simple">532624BC-E8D8-5EBD-8C82-A04332C1C9CF</object-id><object-id xmlns:xlink="http://www.w3.org/1999/xlink" content-type="doi" xlink:type="simple">10.3897/BDJ.14.e175030.figure2c</object-id><label>Figure 2c.</label><caption><p>male head in anterior view.</p></caption><graphic xmlns:xlink="http://www.w3.org/1999/xlink" xlink:href="bdj-14-e175030-g002_c.jpg" xlink:type="simple" position="float" orientation="portrait" id="oo_1435911.jpg"><uri content-type="original_file" xlink:type="simple">https://binary.pensoft.net/fig/1435911</uri></graphic></fig><fig id="F13575266" position="float" orientation="portrait"><object-id xmlns:xlink="http://www.w3.org/1999/xlink" content-type="arpha" xlink:type="simple">3BF042E9-B5F7-5E8C-BA52-BEF25E313BFE</object-id><object-id xmlns:xlink="http://www.w3.org/1999/xlink" content-type="doi" xlink:type="simple">10.3897/BDJ.14.e175030.figure2d</object-id><label>Figure 2d.</label><caption><p>male head in lateral view. </p></caption><graphic xmlns:xlink="http://www.w3.org/1999/xlink" xlink:href="bdj-14-e175030-g002_d.jpg" xlink:type="simple" position="float" orientation="portrait" id="oo_1435912.jpg"><uri content-type="original_file" xlink:type="simple">https://binary.pensoft.net/fig/1435912</uri></graphic></fig></fig-group><fig id="F13575263" position="float" orientation="portrait"><object-id xmlns:xlink="http://www.w3.org/1999/xlink" content-type="arpha" xlink:type="simple">BD3F3209-2D78-5AAF-A89A-0C6B9152D571</object-id><object-id xmlns:xlink="http://www.w3.org/1999/xlink" content-type="doi" xlink:type="simple">10.3897/BDJ.14.e175030.figure2a</object-id><label>Figure 2a.</label><caption><p>male body in dorsal view.</p></caption><graphic xmlns:xlink="http://www.w3.org/1999/xlink" xlink:href="bdj-14-e175030-g002_a.jpg" xlink:type="simple" position="float" orientation="portrait" id="oo_1435909.jpg"><uri content-type="original_file" xlink:type="simple">https://binary.pensoft.net/fig/1435909</uri></graphic></fig><fig id="F13575264" position="float" orientation="portrait"><object-id xmlns:xlink="http://www.w3.org/1999/xlink" content-type="arpha" xlink:type="simple">A0EBD2F3-8AE4-5889-8363-29B84B1AACA0</object-id><object-id xmlns:xlink="http://www.w3.org/1999/xlink" content-type="doi" xlink:type="simple">10.3897/BDJ.14.e175030.figure2b</object-id><label>Figure 2b.</label><caption><p>male body in lateral view.</p></caption><graphic xmlns:xlink="http://www.w3.org/1999/xlink" xlink:href="bdj-14-e175030-g002_b.jpg" xlink:type="simple" position="float" orientation="portrait" id="oo_1435910.jpg"><uri content-type="original_file" xlink:type="simple">https://binary.pensoft.net/fig/1435910</uri></graphic></fig><fig id="F13575265" position="float" orientation="portrait"><object-id xmlns:xlink="http://www.w3.org/1999/xlink" content-type="arpha" xlink:type="simple">532624BC-E8D8-5EBD-8C82-A04332C1C9CF</object-id><object-id xmlns:xlink="http://www.w3.org/1999/xlink" content-type="doi" xlink:type="simple">10.3897/BDJ.14.e175030.figure2c</object-id><label>Figure 2c.</label><caption><p>male head in anterior view.</p></caption><graphic xmlns:xlink="http://www.w3.org/1999/xlink" xlink:href="bdj-14-e175030-g002_c.jpg" xlink:type="simple" position="float" orientation="portrait" id="oo_1435911.jpg"><uri content-type="original_file" xlink:type="simple">https://binary.pensoft.net/fig/1435911</uri></graphic></fig><fig id="F13575266" position="float" orientation="portrait"><object-id xmlns:xlink="http://www.w3.org/1999/xlink" content-type="arpha" xlink:type="simple">3BF042E9-B5F7-5E8C-BA52-BEF25E313BFE</object-id><object-id xmlns:xlink="http://www.w3.org/1999/xlink" content-type="doi" xlink:type="simple">10.3897/BDJ.14.e175030.figure2d</object-id><label>Figure 2d.</label><caption><p>male head in lateral view. </p></caption><graphic xmlns:xlink="http://www.w3.org/1999/xlink" xlink:href="bdj-14-e175030-g002_d.jpg" xlink:type="simple" position="float" orientation="portrait" id="oo_1435912.jpg"><uri content-type="original_file" xlink:type="simple">https://binary.pensoft.net/fig/1435912</uri></graphic></fig><fig-group id="F13575269" position="float" orientation="portrait"><caption><p>Postabdomen of <italic><tp:taxon-name><tp:taxon-name-part taxon-name-part-type="genus" reg="Drino">Drino</tp:taxon-name-part> <tp:taxon-name-part taxon-name-part-type="species" reg="liaoningensis">liaoningensis</tp:taxon-name-part></tp:taxon-name></italic> <bold>sp. nov</bold>., paratype from Huangdaigou, Qingyuan, Liaoning, China (SYNU). Scale bars: 0.25 mm. cerc – cercus; distph – distiphallus; ej apod – ejaculatory apodeme; epand – epandrium; hypd – hypandrium; pgt – postgonite; phapod – phallapodeme; pregt – pregonite; st – sternite; sur – surstylus.</p></caption><fig id="F13575274" position="float" orientation="portrait"><object-id xmlns:xlink="http://www.w3.org/1999/xlink" content-type="arpha" xlink:type="simple">A4414894-19E2-5430-BE4C-4553953B40D6</object-id><object-id xmlns:xlink="http://www.w3.org/1999/xlink" content-type="doi" xlink:type="simple">10.3897/BDJ.14.e175030.figure3a</object-id><label>Figure 3a.</label><caption><p>male cercus, surstylus and epandrium in lateral view.</p></caption><graphic xmlns:xlink="http://www.w3.org/1999/xlink" xlink:href="bdj-14-e175030-g003_a.jpg" xlink:type="simple" position="float" orientation="portrait" id="oo_1688315.jpg"><uri content-type="original_file" xlink:type="simple">https://binary.pensoft.net/fig/1688315</uri></graphic></fig><fig id="F13575275" position="float" orientation="portrait"><object-id xmlns:xlink="http://www.w3.org/1999/xlink" content-type="arpha" xlink:type="simple">1E55AB96-DE08-553E-AC5C-77C83A87AFE2</object-id><object-id xmlns:xlink="http://www.w3.org/1999/xlink" content-type="doi" xlink:type="simple">10.3897/BDJ.14.e175030.figure3b</object-id><label>Figure 3b.</label><caption><p>male cerci, surstyli and epandrium in caudal view. </p></caption><graphic xmlns:xlink="http://www.w3.org/1999/xlink" xlink:href="bdj-14-e175030-g003_b.jpg" xlink:type="simple" position="float" orientation="portrait" id="oo_1688316.jpg"><uri content-type="original_file" xlink:type="simple">https://binary.pensoft.net/fig/1688316</uri></graphic></fig><fig id="F13575276" position="float" orientation="portrait"><object-id xmlns:xlink="http://www.w3.org/1999/xlink" content-type="arpha" xlink:type="simple">C5973E92-8E1A-5EC9-B48D-E3AC57BC3F50</object-id><object-id xmlns:xlink="http://www.w3.org/1999/xlink" content-type="doi" xlink:type="simple">10.3897/BDJ.14.e175030.figure3c</object-id><label>Figure 3c.</label><caption><p>male phallus (basiphallus, distiphallus, ejaculatory apodeme, epiphallus, hypandrium, phallapodeme, postgonite, pregonite) in lateral view.</p></caption><graphic xmlns:xlink="http://www.w3.org/1999/xlink" xlink:href="bdj-14-e175030-g003_c.jpg" xlink:type="simple" position="float" orientation="portrait" id="oo_1515795.jpg"><uri content-type="original_file" xlink:type="simple">https://binary.pensoft.net/fig/1515795</uri></graphic></fig><fig id="F13575277" position="float" orientation="portrait"><object-id xmlns:xlink="http://www.w3.org/1999/xlink" content-type="arpha" xlink:type="simple">D7D9B1F7-D04F-55B1-A9C5-72739C54B718</object-id><object-id xmlns:xlink="http://www.w3.org/1999/xlink" content-type="doi" xlink:type="simple">10.3897/BDJ.14.e175030.figure3d</object-id><label>Figure 3d.</label><caption><p>male sternite 5 in ventral view. </p></caption><graphic xmlns:xlink="http://www.w3.org/1999/xlink" xlink:href="bdj-14-e175030-g003_d.jpg" xlink:type="simple" position="float" orientation="portrait" id="oo_1515792.jpg"><uri content-type="original_file" xlink:type="simple">https://binary.pensoft.net/fig/1515792</uri></graphic></fig></fig-group></tp:treatment-sec></tp:taxon-treatment>
