# Supplementary material for: Four new species of subgenus Drino (sensu stricto) Robineau-Desvoidy, 1863 from China, with a review of the Chinese species (Diptera, Tachinidae)
Source: Biodivers Data J. 2026 Jul 8;14:e175030. doi: 10.3897/BDJ.14.e175030 (PMC13373582; doi:10.3897/BDJ.14.e175030)
Supplement: XML Treatment for Drino meridionalis [file BDJ.14.e175030-treatment3.xml]

<!DOCTYPE tp:taxon-treatment
  PUBLIC "-//TaxonX//DTD Taxonomic Treatment Publishing DTD v0 20100105//EN" "tax-treatment-NSO.dtd">
<tp:taxon-treatment xmlns:tp="http://www.plazi.org/taxpub"><tp:treatment-meta><mixed-citation publication-type="journal"><person-group><name><surname>Liu</surname><given-names>Xusheng</given-names></name><name><surname>Zhang</surname><given-names>Chuntian</given-names></name></person-group><article-title>Four new species of subgenus <italic><tp:taxon-name><tp:taxon-name-part taxon-name-part-type="genus" reg="Drino"/><tp:taxon-name-part taxon-name-part-type="subgenus" reg="Drino">Drino</tp:taxon-name-part></tp:taxon-name></italic> (<italic>sensu stricto</italic>) Robineau-Desvoidy, 1863 from China, with a review of the Chinese species (<tp:taxon-name><tp:taxon-name-part taxon-name-part-type="order" reg="Diptera">Diptera</tp:taxon-name-part></tp:taxon-name>, <tp:taxon-name><tp:taxon-name-part taxon-name-part-type="family" reg="Tachinidae">Tachinidae</tp:taxon-name-part></tp:taxon-name>)</article-title><source>Biodivers Data J</source><day>08</day><month>07</month><year>2026</year><volume>14</volume><pub-id pub-id-type="doi">10.3897/BDJ.14.e175030</pub-id></mixed-citation></tp:treatment-meta><tp:nomenclature><tp:taxon-name><object-id xmlns:xlink="http://www.w3.org/1999/xlink" content-type="arpha" xlink:type="simple">DC0F38F1-A8CE-5416-BF49-9D695EF8C666</object-id><tp:taxon-name-part taxon-name-part-type="genus">Drino</tp:taxon-name-part> <tp:taxon-name-part taxon-name-part-type="species">meridionalis</tp:taxon-name-part><object-id xmlns:xlink="http://www.w3.org/1999/xlink" content-type="zoobank" xlink:type="simple" object-id-type="ZooBank">6A679127-F596-4489-8532-4BBA695B5891</object-id></tp:taxon-name><tp:taxon-authority>Zhang &amp; Liu</tp:taxon-authority><tp:taxon-status xmlns:xlink="http://www.w3.org/1999/xlink" xlink:type="simple">sp. nov.</tp:taxon-status></tp:nomenclature><tp:treatment-sec sec-type="materials"><title>Materials</title><list list-type="alpha-lower" list-content="occurrences"><list-item><p><bold>Type status:</bold> <named-content xmlns:xlink="http://www.w3.org/1999/xlink" content-type="dwc:typeStatus" xlink:type="simple">Holotype</named-content>. <bold>Occurrence:</bold> recordedBy: <named-content xmlns:xlink="http://www.w3.org/1999/xlink" content-type="dwc:recordedBy" xlink:type="simple">Qiang Wang</named-content>; individualCount: <named-content xmlns:xlink="http://www.w3.org/1999/xlink" content-type="dwc:individualCount" xlink:type="simple">1</named-content>; sex: <named-content xmlns:xlink="http://www.w3.org/1999/xlink" content-type="dwc:sex" xlink:type="simple">male</named-content>; lifeStage: <named-content xmlns:xlink="http://www.w3.org/1999/xlink" content-type="dwc:lifeStage" xlink:type="simple">adult</named-content>; occurrenceID: <named-content xmlns:xlink="http://www.w3.org/1999/xlink" content-type="dwc:occurrenceID" xlink:type="simple">CF24B0DA-DAEB-59BB-8AED-627E401604E7</named-content>; <bold>Taxon:</bold> scientificName: <named-content xmlns:xlink="http://www.w3.org/1999/xlink" content-type="dwc:scientificName" xlink:type="simple"><italic><tp:taxon-name><tp:taxon-name-part taxon-name-part-type="genus" reg="Drino">Drino</tp:taxon-name-part> <tp:taxon-name-part taxon-name-part-type="species" reg="meridionalis">meridionalis</tp:taxon-name-part></tp:taxon-name></italic></named-content>; <bold>Location:</bold> country: <named-content xmlns:xlink="http://www.w3.org/1999/xlink" content-type="dwc:country" xlink:type="simple">China</named-content>; stateProvince: <named-content xmlns:xlink="http://www.w3.org/1999/xlink" content-type="dwc:stateProvince" xlink:type="simple">Guangxi Autonomous Region</named-content>; locality: <named-content xmlns:xlink="http://www.w3.org/1999/xlink" content-type="dwc:locality" xlink:type="simple">Pingmeng, Napo County</named-content>; verbatimElevation: <named-content xmlns:xlink="http://www.w3.org/1999/xlink" content-type="dwc:verbatimElevation" xlink:type="simple">400–1000 m</named-content>; <bold>Identification:</bold> identifiedBy: <named-content xmlns:xlink="http://www.w3.org/1999/xlink" content-type="dwc:identifiedBy" xlink:type="simple">Chuntian Zhang</named-content>; dateIdentified: <named-content xmlns:xlink="http://www.w3.org/1999/xlink" content-type="dwc:dateIdentified" xlink:type="simple">2011</named-content>; <bold>Event:</bold> samplingProtocol: <named-content xmlns:xlink="http://www.w3.org/1999/xlink" content-type="dwc:samplingProtocol" xlink:type="simple">sweeping</named-content>; eventDate: <named-content xmlns:xlink="http://www.w3.org/1999/xlink" content-type="dwc:eventDate" xlink:type="simple">7–10.V.2011</named-content>; <bold>Record Level:</bold> collectionCode: <named-content xmlns:xlink="http://www.w3.org/1999/xlink" content-type="dwc:collectionCode" xlink:type="simple">Insects</named-content></p></list-item><list-item><p><bold>Type status:</bold> <named-content xmlns:xlink="http://www.w3.org/1999/xlink" content-type="dwc:typeStatus" xlink:type="simple">Paratype</named-content>. <bold>Occurrence:</bold> recordedBy: <named-content xmlns:xlink="http://www.w3.org/1999/xlink" content-type="dwc:recordedBy" xlink:type="simple">Qiang Wang</named-content>; individualCount: <named-content xmlns:xlink="http://www.w3.org/1999/xlink" content-type="dwc:individualCount" xlink:type="simple">10</named-content>; sex: <named-content xmlns:xlink="http://www.w3.org/1999/xlink" content-type="dwc:sex" xlink:type="simple">male</named-content>; lifeStage: <named-content xmlns:xlink="http://www.w3.org/1999/xlink" content-type="dwc:lifeStage" xlink:type="simple">adult</named-content>; occurrenceID: <named-content xmlns:xlink="http://www.w3.org/1999/xlink" content-type="dwc:occurrenceID" xlink:type="simple">359CD990-3C3D-53B6-A727-6075E6B9C668</named-content>; <bold>Taxon:</bold> scientificName: <named-content xmlns:xlink="http://www.w3.org/1999/xlink" content-type="dwc:scientificName" xlink:type="simple"><italic><tp:taxon-name><tp:taxon-name-part taxon-name-part-type="genus" reg="Drino">Drino</tp:taxon-name-part> <tp:taxon-name-part taxon-name-part-type="species" reg="meridionalis">meridionalis</tp:taxon-name-part></tp:taxon-name></italic></named-content>; <bold>Location:</bold> country: <named-content xmlns:xlink="http://www.w3.org/1999/xlink" content-type="dwc:country" xlink:type="simple">China</named-content>; stateProvince: <named-content xmlns:xlink="http://www.w3.org/1999/xlink" content-type="dwc:stateProvince" xlink:type="simple">Guangxi Autonomous Region</named-content>; locality: <named-content xmlns:xlink="http://www.w3.org/1999/xlink" content-type="dwc:locality" xlink:type="simple">Pingmeng, Napo County</named-content>; verbatimElevation: <named-content xmlns:xlink="http://www.w3.org/1999/xlink" content-type="dwc:verbatimElevation" xlink:type="simple">400–1000 m</named-content>; <bold>Identification:</bold> identifiedBy: <named-content xmlns:xlink="http://www.w3.org/1999/xlink" content-type="dwc:identifiedBy" xlink:type="simple">Chuntian Zhang</named-content>; dateIdentified: <named-content xmlns:xlink="http://www.w3.org/1999/xlink" content-type="dwc:dateIdentified" xlink:type="simple">2011</named-content>; <bold>Event:</bold> samplingProtocol: <named-content xmlns:xlink="http://www.w3.org/1999/xlink" content-type="dwc:samplingProtocol" xlink:type="simple">sweeping</named-content>; eventDate: <named-content xmlns:xlink="http://www.w3.org/1999/xlink" content-type="dwc:eventDate" xlink:type="simple">7–10.V.2011</named-content>; <bold>Record Level:</bold> collectionCode: <named-content xmlns:xlink="http://www.w3.org/1999/xlink" content-type="dwc:collectionCode" xlink:type="simple">Insects</named-content></p></list-item><list-item><p><bold>Type status:</bold> <named-content xmlns:xlink="http://www.w3.org/1999/xlink" content-type="dwc:typeStatus" xlink:type="simple">Paratype</named-content>. <bold>Occurrence:</bold> recordedBy: <named-content xmlns:xlink="http://www.w3.org/1999/xlink" content-type="dwc:recordedBy" xlink:type="simple">Qiang Wang</named-content>; individualCount: <named-content xmlns:xlink="http://www.w3.org/1999/xlink" content-type="dwc:individualCount" xlink:type="simple">1</named-content>; sex: <named-content xmlns:xlink="http://www.w3.org/1999/xlink" content-type="dwc:sex" xlink:type="simple">male</named-content>; lifeStage: <named-content xmlns:xlink="http://www.w3.org/1999/xlink" content-type="dwc:lifeStage" xlink:type="simple">adult</named-content>; occurrenceID: <named-content xmlns:xlink="http://www.w3.org/1999/xlink" content-type="dwc:occurrenceID" xlink:type="simple">0B42CFBC-830B-53D3-A0FB-2B4E218EBD62</named-content>; <bold>Taxon:</bold> scientificName: <named-content xmlns:xlink="http://www.w3.org/1999/xlink" content-type="dwc:scientificName" xlink:type="simple"><italic><tp:taxon-name><tp:taxon-name-part taxon-name-part-type="genus" reg="Drino">Drino</tp:taxon-name-part> <tp:taxon-name-part taxon-name-part-type="species" reg="meridionalis">meridionalis</tp:taxon-name-part></tp:taxon-name></italic></named-content>; <bold>Location:</bold> country: <named-content xmlns:xlink="http://www.w3.org/1999/xlink" content-type="dwc:country" xlink:type="simple">China</named-content>; stateProvince: <named-content xmlns:xlink="http://www.w3.org/1999/xlink" content-type="dwc:stateProvince" xlink:type="simple">Guangxi Autonomous Region</named-content>; locality: <named-content xmlns:xlink="http://www.w3.org/1999/xlink" content-type="dwc:locality" xlink:type="simple">Nonggang, Longzhou County</named-content>; verbatimElevation: <named-content xmlns:xlink="http://www.w3.org/1999/xlink" content-type="dwc:verbatimElevation" xlink:type="simple">300–450 m</named-content>; <bold>Identification:</bold> identifiedBy: <named-content xmlns:xlink="http://www.w3.org/1999/xlink" content-type="dwc:identifiedBy" xlink:type="simple">Chuntian Zhang</named-content>; dateIdentified: <named-content xmlns:xlink="http://www.w3.org/1999/xlink" content-type="dwc:dateIdentified" xlink:type="simple">2011</named-content>; <bold>Event:</bold> samplingProtocol: <named-content xmlns:xlink="http://www.w3.org/1999/xlink" content-type="dwc:samplingProtocol" xlink:type="simple">sweeping</named-content>; eventDate: <named-content xmlns:xlink="http://www.w3.org/1999/xlink" content-type="dwc:eventDate" xlink:type="simple">1–2, 4.V.2011</named-content>; <bold>Record Level:</bold> collectionCode: <named-content xmlns:xlink="http://www.w3.org/1999/xlink" content-type="dwc:collectionCode" xlink:type="simple">Insects</named-content></p></list-item><list-item><p><bold>Type status:</bold> <named-content xmlns:xlink="http://www.w3.org/1999/xlink" content-type="dwc:typeStatus" xlink:type="simple">Paratype</named-content>. <bold>Occurrence:</bold> recordedBy: <named-content xmlns:xlink="http://www.w3.org/1999/xlink" content-type="dwc:recordedBy" xlink:type="simple">Qiang Wang</named-content>; individualCount: <named-content xmlns:xlink="http://www.w3.org/1999/xlink" content-type="dwc:individualCount" xlink:type="simple">1</named-content>; sex: <named-content xmlns:xlink="http://www.w3.org/1999/xlink" content-type="dwc:sex" xlink:type="simple">female</named-content>; lifeStage: <named-content xmlns:xlink="http://www.w3.org/1999/xlink" content-type="dwc:lifeStage" xlink:type="simple">adult</named-content>; occurrenceID: <named-content xmlns:xlink="http://www.w3.org/1999/xlink" content-type="dwc:occurrenceID" xlink:type="simple">319C02B5-5CDC-5FB8-B2DC-E4F0330DDD4B</named-content>; <bold>Taxon:</bold> scientificName: <named-content xmlns:xlink="http://www.w3.org/1999/xlink" content-type="dwc:scientificName" xlink:type="simple"><italic><tp:taxon-name><tp:taxon-name-part taxon-name-part-type="genus" reg="Drino">Drino</tp:taxon-name-part> <tp:taxon-name-part taxon-name-part-type="species" reg="meridionalis">meridionalis</tp:taxon-name-part></tp:taxon-name></italic></named-content>; <bold>Location:</bold> country: <named-content xmlns:xlink="http://www.w3.org/1999/xlink" content-type="dwc:country" xlink:type="simple">China</named-content>; stateProvince: <named-content xmlns:xlink="http://www.w3.org/1999/xlink" content-type="dwc:stateProvince" xlink:type="simple">Guangxi Autonomous Region</named-content>; locality: <named-content xmlns:xlink="http://www.w3.org/1999/xlink" content-type="dwc:locality" xlink:type="simple">Nonggang, Longzhou County</named-content>; verbatimElevation: <named-content xmlns:xlink="http://www.w3.org/1999/xlink" content-type="dwc:verbatimElevation" xlink:type="simple">300–450 m</named-content>; <bold>Identification:</bold> identifiedBy: <named-content xmlns:xlink="http://www.w3.org/1999/xlink" content-type="dwc:identifiedBy" xlink:type="simple">Chuntian Zhang</named-content>; dateIdentified: <named-content xmlns:xlink="http://www.w3.org/1999/xlink" content-type="dwc:dateIdentified" xlink:type="simple">2011</named-content>; <bold>Event:</bold> samplingProtocol: <named-content xmlns:xlink="http://www.w3.org/1999/xlink" content-type="dwc:samplingProtocol" xlink:type="simple">sweeping</named-content>; eventDate: <named-content xmlns:xlink="http://www.w3.org/1999/xlink" content-type="dwc:eventDate" xlink:type="simple">1–2.V.2011</named-content>; <bold>Record Level:</bold> collectionCode: <named-content xmlns:xlink="http://www.w3.org/1999/xlink" content-type="dwc:collectionCode" xlink:type="simple">Insects</named-content></p></list-item><list-item><p><bold>Type status:</bold> <named-content xmlns:xlink="http://www.w3.org/1999/xlink" content-type="dwc:typeStatus" xlink:type="simple">Paratype</named-content>. <bold>Occurrence:</bold> recordedBy: <named-content xmlns:xlink="http://www.w3.org/1999/xlink" content-type="dwc:recordedBy" xlink:type="simple">Haoxin Lin</named-content>; individualCount: <named-content xmlns:xlink="http://www.w3.org/1999/xlink" content-type="dwc:individualCount" xlink:type="simple">1</named-content>; sex: <named-content xmlns:xlink="http://www.w3.org/1999/xlink" content-type="dwc:sex" xlink:type="simple">female</named-content>; lifeStage: <named-content xmlns:xlink="http://www.w3.org/1999/xlink" content-type="dwc:lifeStage" xlink:type="simple">adult</named-content>; occurrenceID: <named-content xmlns:xlink="http://www.w3.org/1999/xlink" content-type="dwc:occurrenceID" xlink:type="simple">1A561EFA-6574-5880-8F2E-D3C3A237FBE2</named-content>; <bold>Taxon:</bold> scientificName: <named-content xmlns:xlink="http://www.w3.org/1999/xlink" content-type="dwc:scientificName" xlink:type="simple"><italic><tp:taxon-name><tp:taxon-name-part taxon-name-part-type="genus" reg="Drino">Drino</tp:taxon-name-part> <tp:taxon-name-part taxon-name-part-type="species" reg="meridionalis">meridionalis</tp:taxon-name-part></tp:taxon-name></italic></named-content>; <bold>Location:</bold> country: <named-content xmlns:xlink="http://www.w3.org/1999/xlink" content-type="dwc:country" xlink:type="simple">China</named-content>; stateProvince: <named-content xmlns:xlink="http://www.w3.org/1999/xlink" content-type="dwc:stateProvince" xlink:type="simple">Fujian</named-content>; locality: <named-content xmlns:xlink="http://www.w3.org/1999/xlink" content-type="dwc:locality" xlink:type="simple">Yanping, Nanping County</named-content>; <bold>Identification:</bold> identifiedBy: <named-content xmlns:xlink="http://www.w3.org/1999/xlink" content-type="dwc:identifiedBy" xlink:type="simple">Chuntian Zhang</named-content>; dateIdentified: <named-content xmlns:xlink="http://www.w3.org/1999/xlink" content-type="dwc:dateIdentified" xlink:type="simple">2015</named-content>; <bold>Event:</bold> samplingProtocol: <named-content xmlns:xlink="http://www.w3.org/1999/xlink" content-type="dwc:samplingProtocol" xlink:type="simple">sweeping</named-content>; eventDate: <named-content xmlns:xlink="http://www.w3.org/1999/xlink" content-type="dwc:eventDate" xlink:type="simple">Ⅵ.2015</named-content>; <bold>Record Level:</bold> collectionCode: <named-content xmlns:xlink="http://www.w3.org/1999/xlink" content-type="dwc:collectionCode" xlink:type="simple">Insects</named-content></p></list-item></list></tp:treatment-sec><tp:treatment-sec sec-type="Description"><title>Description</title><p>Body length 9.3–10.5 mm (Fig. <xref ref-type="fig" rid="F13575296">4</xref><xref ref-type="fig" rid="F13575301">a</xref>, <xref ref-type="fig" rid="F13575302">b</xref>).</p><p><bold>Male</bold>. Head black (Fig. <xref ref-type="fig" rid="F13575296">4</xref><xref ref-type="fig" rid="F13575303">c</xref>, <xref ref-type="fig" rid="F13575304">d</xref>) in ground color. Eye nearly bare, with sparse ommatrichia shorter than 2 facets in length. Frontal vitta dark brown; fronto-orbital plate, parafacial, face, gena and occiput covered with grayish white pruinosity; lunule brown. Antenna covered with pale yellow pruinosity, postpedicel pale brown at base in ground color, palpus yellow and gradually turning dark brown at base, prementum gleaming black. Frons 1.2–1.3 times longer than facial length, about 0.2–0.3 times head width or 0.7 times eye width, frontal vitta parallel or slightly narrowing posteriorly, 0.55 times the width of fronto-orbital plate at middle; parafacial at narrowest point about as wide as postpedicel or slightly wider and bare below lowest frontal seta; genal height about 0.1 times eye height; 5–7 frontal setae, two frontal setae below antennal insertion, descending to parafacial and lowest seta descending to lowest level of pedicel, fronto-orbital plate with a row of 3–4 reclinate orbital setae and shorter setae on outer surface, ocellar setae absent, outer vertical seta hair-like and not distinctly longer than postocular setula, inner vertical seta about 0.3 times eye height; postocular setae short and straight. Face appreciably sunken with a low middle facial ridge, lower margin of face not protruding forward, facial ridge with short setae only on lower 1/5, vibrissa slightly inserted above lower facial margin, a row of 8–12 strong subvibrissae about 0.4 times as long as vibrissa. Occiput mostly with white hairs without a row of black setulae behind postocular row. Antenna with postpedicel about 3 times as long as pedicel, arista thickened on basal 2/5–1/2, first aristomere short, second aristomere same length as diameter. Palpus almost as long as postpedicel. Prementum 2.5–3.0 times longer than width, labellum large.</p><p><bold>Thorax</bold> black in ground color, covered with grayish white pruinosity on both sides, and grayish white with sparse yellow pruinosity on dorsal side, 5 dark longitudinal vittae on scutum. Scutellum brown on apical half and black on basal half, 3+3 <italic>ac</italic>, 3+4 <italic>dc</italic>, 1+3 <italic>ia</italic>, 1+3 <italic>sa</italic>, first one about as long as notopleural seta and longer than postsutural intra-alar seta, postpronotal lobe with 3–4 setae (anterior one short and sometimes hard to separate with hairs around), 3 of them arranged in a straight line and anterior one located between inner two setae, scutellum with 5 pairs of marginal setae, apical scutellar setae crossed and about 2/3 as long as scutellum, 2 lateral scutellar setae about 0.7 times as long as subapical setae, with a pair of discal scutellar setae. Prosternum with setulae on both sides, proepisternum bare, anepisternum with 1 seta anteriorly and a row of 7 to 8 setae posteriorly, anepimeron with 2–3 setae, one of them strong, katepisternum with 4 setae, katepimeron at most with a few hairs on anterior fourth, anatergite bare.</p><p><bold>Wing</bold> wholly hyaline and brownish, tegula black, basicosta dark brown. Calypters white, margins wholly yellowish, costal spine short and indistinct, 2nd and 3rd costal sectors bare ventrally, relative lengths of 2nd, 3rd and 4th costal sectors approximately in ratio of 57:84:50, base of R<sub>4+5</sub> with one setula dorsally and ventrally, about same length as crossvein r-m, vein M curved at bending, vein M from bend to crossvein dm-cu longer than distance between bend and wing hind margin (23:15). Halter yellow on basal half and dark brown on distal half.</p><p><bold>Legs</bold> dark brown, pulvilli yellowish, fore claw longer than 5th tarsomere. Fore tibia with a row of sparse short <italic>ad</italic>, 2 <italic>p</italic>, 1 short preapical <italic>ad</italic> and 1 preapical <italic>d</italic>, 1 long preapical <italic>pv</italic>. Mid tibia with 1 <italic>ad</italic>, 2 posterior (upper one about half the length of the lowest one) and 1 <italic>v</italic>. Hind tibia with a row of irregular long <italic>ad</italic> in which one is stronger, 1–3 <italic>v</italic> (only lowest one always strong), a row of irregular <italic>pd</italic>, 1 preapical dorsal and <italic>ad</italic>, 1 preapical <italic>av</italic>, preapical <italic>pv</italic> absent.</p><p><bold>Abdomen</bold> long ovate, black in ground color dorsally, covered with yellowish gray pruinosity, a narrow black median vitta on tergites 3 (distinctly) to 5, reddish yellow on both sides of tergite 3. Mid-dorsal depression of syntergite 1+2 extending to its posterior margin, syntergite 1+2 and tergite 3 each with 2 short median marginal setae and a pair of lateral marginal setae, setae on syntergite 1+2 shorter than that on tergite 3, sometimes difficult to separate lateral marginal setae from hairs on syntergite, median discal and lateral discal setae absent on tergites 3 and 4, and a complete row of marginal setae present on tergite 4. Tergites 4 and 5 of male each with two large sexual hair patches of appressed hairs ventrally. Sternite 5 nearly square, lateral lobe with several setae without a long strong seta, bluntly rounded at apex, median U shape cleft about 1/2 length of sternite 5.</p><p><bold>Male terminalia</bold> (Fig. <xref ref-type="fig" rid="F13839617">5</xref>). Cerci slender, evenly narrowed, slightly pointed at apex, narrowly separated on apical 1/2 in caudal view, nearly straight in lateral view, narrowed to apex. Surstylus about same length as cerci, bluntly rounded at apex in caudal view, slightly blunt in lateral view. Cerci about 2/3 surstyli width and with an obvious notch near middle in lateral view. Pregonite with several setae on dorsal surface; postgonite about 2.5 times epiphallus length, 2/3 pregonite width at middle; basiphallus and distiphallus distinctly sclerotized; distiphallus weakly expanded in lateral view; acrophallus slightly flattened at apex.</p><p><bold>Female</bold>. Frons about 0.8–0.9 times eye width, parafacial at narrowest point about 0.8–0.9 times postpedicel width. Anepisternum with 4 setae anteriorly, one of them strong, and a row of 7 to 8 setae posteriorly. Fore claw distinctly shorter than 5th tarsomere. Tergites 4 and 5 without large sexual hair patches of appressed hairs ventrally. Other characteristics are the same as those of the male.</p></tp:treatment-sec><tp:treatment-sec sec-type="Diagnosis"><title>Diagnosis</title><p>Eye nearly bare, with sparse ommatrichia shorter than 2 facets in length, frons 1.2–1.3 times longer than facial length, about 0.7 times eye width, parafacial at narrowest point about as wide as postpedicel or slightly wider and bare below lowest frontal seta, genal height about 0.1 times eye height, two frontal setae descending to parafacial, ocellar seta absent, occiput without black setulae behind postocular row. Cerci narrowly separated on apical 1/2 in caudal view, about 2/3 surstyli width and with an obvious notch near middle in lateral view; surstylus about same length as cerci, bluntly rounded at apex in caudal view, slightly blunt in lateral view. Postgonite about 2.5 times epiphallus length, 2/3 pregonite width at middle.</p></tp:treatment-sec><tp:treatment-sec sec-type="Etymology"><title>Etymology</title><p>The epithet is from the type locality, Guangxi and Fujian in southern China. Latin <italic>meridionalis</italic> (= southern).</p></tp:treatment-sec><tp:treatment-sec sec-type="Distribution"><title>Distribution</title><p>China (Provinces Fujian, Guangxi).</p></tp:treatment-sec><tp:treatment-sec sec-type="Remarks"><title>Remarks</title><p><italic><tp:taxon-name><tp:taxon-name-part taxon-name-part-type="genus" reg="Drino">Drino</tp:taxon-name-part> <tp:taxon-name-part taxon-name-part-type="species" reg="parafacialis">parafacialis</tp:taxon-name-part></tp:taxon-name></italic> Chao &amp; Liang, 1998 from China (Zhejiang) is closely similar to this new species, but is distinguished from the latter by having frons about 0.8 times eye width, occiput with sparse black setulae behind postocular row, cerci about 1/2 surstyli width and without an obvious notch near middle in lateral view (as in Fig. 38b).</p></tp:treatment-sec><tp:treatment-sec><!--Section generated to contain objects referenced in tp:taxon-treatment.--><fig-group id="F13575296" position="float" orientation="portrait"><caption><p><italic><tp:taxon-name><tp:taxon-name-part taxon-name-part-type="genus" reg="Drino">Drino</tp:taxon-name-part> <tp:taxon-name-part taxon-name-part-type="species" reg="meridionalis">meridionalis</tp:taxon-name-part></tp:taxon-name></italic> sp. nov., holotype (SYNU). Scale bars: 2.0 mm.</p></caption><fig id="F13575301" position="float" orientation="portrait"><object-id xmlns:xlink="http://www.w3.org/1999/xlink" content-type="arpha" xlink:type="simple">9CD92F54-FDA1-5B8A-9EA4-6D9E43796B20</object-id><object-id xmlns:xlink="http://www.w3.org/1999/xlink" content-type="doi" xlink:type="simple">10.3897/BDJ.14.e175030.figure4a</object-id><label>Figure 4a.</label><caption><p>male body in dorsal view. </p></caption><graphic xmlns:xlink="http://www.w3.org/1999/xlink" xlink:href="bdj-14-e175030-g004_a.jpg" xlink:type="simple" position="float" orientation="portrait" id="oo_1435937.jpg"><uri content-type="original_file" xlink:type="simple">https://binary.pensoft.net/fig/1435937</uri></graphic></fig><fig id="F13575302" position="float" orientation="portrait"><object-id xmlns:xlink="http://www.w3.org/1999/xlink" content-type="arpha" xlink:type="simple">4D3ACA56-843E-5419-B27A-EBAAC8709D7A</object-id><object-id xmlns:xlink="http://www.w3.org/1999/xlink" content-type="doi" xlink:type="simple">10.3897/BDJ.14.e175030.figure4b</object-id><label>Figure 4b.</label><caption><p>male body in lateral view. </p></caption><graphic xmlns:xlink="http://www.w3.org/1999/xlink" xlink:href="bdj-14-e175030-g004_b.jpg" xlink:type="simple" position="float" orientation="portrait" id="oo_1435938.jpg"><uri content-type="original_file" xlink:type="simple">https://binary.pensoft.net/fig/1435938</uri></graphic></fig><fig id="F13575303" position="float" orientation="portrait"><object-id xmlns:xlink="http://www.w3.org/1999/xlink" content-type="arpha" xlink:type="simple">60D38388-D555-543A-BA67-6ABC6F5B45BB</object-id><object-id xmlns:xlink="http://www.w3.org/1999/xlink" content-type="doi" xlink:type="simple">10.3897/BDJ.14.e175030.figure4c</object-id><label>Figure 4c.</label><caption><p>male head in anterior view. </p></caption><graphic xmlns:xlink="http://www.w3.org/1999/xlink" xlink:href="bdj-14-e175030-g004_c.jpg" xlink:type="simple" position="float" orientation="portrait" id="oo_1435939.jpg"><uri content-type="original_file" xlink:type="simple">https://binary.pensoft.net/fig/1435939</uri></graphic></fig><fig id="F13575304" position="float" orientation="portrait"><object-id xmlns:xlink="http://www.w3.org/1999/xlink" content-type="arpha" xlink:type="simple">01B2DBF1-2604-57C7-BE6F-F3365E094649</object-id><object-id xmlns:xlink="http://www.w3.org/1999/xlink" content-type="doi" xlink:type="simple">10.3897/BDJ.14.e175030.figure4d</object-id><label>Figure 4d.</label><caption><p>male head in lateral view. </p></caption><graphic xmlns:xlink="http://www.w3.org/1999/xlink" xlink:href="bdj-14-e175030-g004_d.jpg" xlink:type="simple" position="float" orientation="portrait" id="oo_1435940.jpg"><uri content-type="original_file" xlink:type="simple">https://binary.pensoft.net/fig/1435940</uri></graphic></fig></fig-group><fig id="F13575301" position="float" orientation="portrait"><object-id xmlns:xlink="http://www.w3.org/1999/xlink" content-type="arpha" xlink:type="simple">9CD92F54-FDA1-5B8A-9EA4-6D9E43796B20</object-id><object-id xmlns:xlink="http://www.w3.org/1999/xlink" content-type="doi" xlink:type="simple">10.3897/BDJ.14.e175030.figure4a</object-id><label>Figure 4a.</label><caption><p>male body in dorsal view. </p></caption><graphic xmlns:xlink="http://www.w3.org/1999/xlink" xlink:href="bdj-14-e175030-g004_a.jpg" xlink:type="simple" position="float" orientation="portrait" id="oo_1435937.jpg"><uri content-type="original_file" xlink:type="simple">https://binary.pensoft.net/fig/1435937</uri></graphic></fig><fig id="F13575302" position="float" orientation="portrait"><object-id xmlns:xlink="http://www.w3.org/1999/xlink" content-type="arpha" xlink:type="simple">4D3ACA56-843E-5419-B27A-EBAAC8709D7A</object-id><object-id xmlns:xlink="http://www.w3.org/1999/xlink" content-type="doi" xlink:type="simple">10.3897/BDJ.14.e175030.figure4b</object-id><label>Figure 4b.</label><caption><p>male body in lateral view. </p></caption><graphic xmlns:xlink="http://www.w3.org/1999/xlink" xlink:href="bdj-14-e175030-g004_b.jpg" xlink:type="simple" position="float" orientation="portrait" id="oo_1435938.jpg"><uri content-type="original_file" xlink:type="simple">https://binary.pensoft.net/fig/1435938</uri></graphic></fig><fig id="F13575303" position="float" orientation="portrait"><object-id xmlns:xlink="http://www.w3.org/1999/xlink" content-type="arpha" xlink:type="simple">60D38388-D555-543A-BA67-6ABC6F5B45BB</object-id><object-id xmlns:xlink="http://www.w3.org/1999/xlink" content-type="doi" xlink:type="simple">10.3897/BDJ.14.e175030.figure4c</object-id><label>Figure 4c.</label><caption><p>male head in anterior view. </p></caption><graphic xmlns:xlink="http://www.w3.org/1999/xlink" xlink:href="bdj-14-e175030-g004_c.jpg" xlink:type="simple" position="float" orientation="portrait" id="oo_1435939.jpg"><uri content-type="original_file" xlink:type="simple">https://binary.pensoft.net/fig/1435939</uri></graphic></fig><fig id="F13575304" position="float" orientation="portrait"><object-id xmlns:xlink="http://www.w3.org/1999/xlink" content-type="arpha" xlink:type="simple">01B2DBF1-2604-57C7-BE6F-F3365E094649</object-id><object-id xmlns:xlink="http://www.w3.org/1999/xlink" content-type="doi" xlink:type="simple">10.3897/BDJ.14.e175030.figure4d</object-id><label>Figure 4d.</label><caption><p>male head in lateral view. </p></caption><graphic xmlns:xlink="http://www.w3.org/1999/xlink" xlink:href="bdj-14-e175030-g004_d.jpg" xlink:type="simple" position="float" orientation="portrait" id="oo_1435940.jpg"><uri content-type="original_file" xlink:type="simple">https://binary.pensoft.net/fig/1435940</uri></graphic></fig><fig-group id="F13839617" position="float" orientation="portrait"><caption><p><italic><tp:taxon-name><tp:taxon-name-part taxon-name-part-type="genus" reg="Drino">Drino</tp:taxon-name-part> <tp:taxon-name-part taxon-name-part-type="species" reg="meridionalis">meridionalis</tp:taxon-name-part></tp:taxon-name></italic> sp. nov., paratype from Pingmeng, Napo, Guangxi Autonomous Region, China (SYNU). Scale bars: 0.25 mm.</p></caption><fig id="F13839622" position="float" orientation="portrait"><object-id xmlns:xlink="http://www.w3.org/1999/xlink" content-type="arpha" xlink:type="simple">81D64C0B-D0E2-56AE-AFFE-1B3DACC153DA</object-id><object-id xmlns:xlink="http://www.w3.org/1999/xlink" content-type="doi" xlink:type="simple">10.3897/BDJ.14.e175030.figure5a</object-id><label>Figure 5a.</label><caption><p>male cercus, surstylus and epandrium in lateral view.</p></caption><graphic xmlns:xlink="http://www.w3.org/1999/xlink" xlink:href="bdj-14-e175030-g005_a.jpg" xlink:type="simple" position="float" orientation="portrait" id="oo_1688321.jpg"><uri content-type="original_file" xlink:type="simple">https://binary.pensoft.net/fig/1688321</uri></graphic></fig><fig id="F13839623" position="float" orientation="portrait"><object-id xmlns:xlink="http://www.w3.org/1999/xlink" content-type="arpha" xlink:type="simple">2E4EB5CC-3B7E-55C7-9771-8F11BAC7DC23</object-id><object-id xmlns:xlink="http://www.w3.org/1999/xlink" content-type="doi" xlink:type="simple">10.3897/BDJ.14.e175030.figure5b</object-id><label>Figure 5b.</label><caption><p>male cerci, surstyli and epandrium in caudal view. </p></caption><graphic xmlns:xlink="http://www.w3.org/1999/xlink" xlink:href="bdj-14-e175030-g005_b.jpg" xlink:type="simple" position="float" orientation="portrait" id="oo_1515621.jpg"><uri content-type="original_file" xlink:type="simple">https://binary.pensoft.net/fig/1515621</uri></graphic></fig><fig id="F13839624" position="float" orientation="portrait"><object-id xmlns:xlink="http://www.w3.org/1999/xlink" content-type="arpha" xlink:type="simple">AEFB63A5-607B-51B6-B456-C49A6DA96A5F</object-id><object-id xmlns:xlink="http://www.w3.org/1999/xlink" content-type="doi" xlink:type="simple">10.3897/BDJ.14.e175030.figure5c</object-id><label>Figure 5c.</label><caption><p>male phallus (basiphallus, distiphallus, ejaculatory apodeme, epiphallus, hypandrium, phallapodeme, postgonite, pregonite) in lateral view. </p></caption><graphic xmlns:xlink="http://www.w3.org/1999/xlink" xlink:href="bdj-14-e175030-g005_c.jpg" xlink:type="simple" position="float" orientation="portrait" id="oo_1515622.jpg"><uri content-type="original_file" xlink:type="simple">https://binary.pensoft.net/fig/1515622</uri></graphic></fig><fig id="F13839625" position="float" orientation="portrait"><object-id xmlns:xlink="http://www.w3.org/1999/xlink" content-type="arpha" xlink:type="simple">3DBE07A4-66A2-5CCC-A56E-922BFCB071B8</object-id><object-id xmlns:xlink="http://www.w3.org/1999/xlink" content-type="doi" xlink:type="simple">10.3897/BDJ.14.e175030.figure5d</object-id><label>Figure 5d.</label><caption><p>male sternite 5 in ventral view.</p></caption><graphic xmlns:xlink="http://www.w3.org/1999/xlink" xlink:href="bdj-14-e175030-g005_d.jpg" xlink:type="simple" position="float" orientation="portrait" id="oo_1515623.jpg"><uri content-type="original_file" xlink:type="simple">https://binary.pensoft.net/fig/1515623</uri></graphic></fig></fig-group></tp:treatment-sec></tp:taxon-treatment>
