# Supplementary material for: Four new species of subgenus Drino (sensu stricto) Robineau-Desvoidy, 1863 from China, with a review of the Chinese species (Diptera, Tachinidae)
Source: Biodivers Data J. 2026 Jul 8;14:e175030. doi: 10.3897/BDJ.14.e175030 (PMC13373582; doi:10.3897/BDJ.14.e175030)
Supplement: XML Treatment for Drino uniseta [file BDJ.14.e175030-treatment5.xml]

<!DOCTYPE tp:taxon-treatment
  PUBLIC "-//TaxonX//DTD Taxonomic Treatment Publishing DTD v0 20100105//EN" "tax-treatment-NSO.dtd">
<tp:taxon-treatment xmlns:tp="http://www.plazi.org/taxpub"><tp:treatment-meta><mixed-citation publication-type="journal"><person-group><name><surname>Liu</surname><given-names>Xusheng</given-names></name><name><surname>Zhang</surname><given-names>Chuntian</given-names></name></person-group><article-title>Four new species of subgenus <italic><tp:taxon-name><tp:taxon-name-part taxon-name-part-type="genus" reg="Drino"/><tp:taxon-name-part taxon-name-part-type="subgenus" reg="Drino">Drino</tp:taxon-name-part></tp:taxon-name></italic> (<italic>sensu stricto</italic>) Robineau-Desvoidy, 1863 from China, with a review of the Chinese species (<tp:taxon-name><tp:taxon-name-part taxon-name-part-type="order" reg="Diptera">Diptera</tp:taxon-name-part></tp:taxon-name>, <tp:taxon-name><tp:taxon-name-part taxon-name-part-type="family" reg="Tachinidae">Tachinidae</tp:taxon-name-part></tp:taxon-name>)</article-title><source>Biodivers Data J</source><day>08</day><month>07</month><year>2026</year><volume>14</volume><pub-id pub-id-type="doi">10.3897/BDJ.14.e175030</pub-id></mixed-citation></tp:treatment-meta><tp:nomenclature><tp:taxon-name><object-id xmlns:xlink="http://www.w3.org/1999/xlink" content-type="arpha" xlink:type="simple">A93B683F-C224-5360-884E-465EEC2F0331</object-id><tp:taxon-name-part taxon-name-part-type="genus">Drino</tp:taxon-name-part> <tp:taxon-name-part taxon-name-part-type="species">uniseta</tp:taxon-name-part><object-id xmlns:xlink="http://www.w3.org/1999/xlink" content-type="zoobank" xlink:type="simple" object-id-type="ZooBank">6057F028-8C7E-455D-9435-AC7FBD98B1BC</object-id></tp:taxon-name><tp:taxon-authority>Zhang &amp; Liu</tp:taxon-authority><tp:taxon-status xmlns:xlink="http://www.w3.org/1999/xlink" xlink:type="simple">sp. nov.</tp:taxon-status></tp:nomenclature><tp:treatment-sec sec-type="materials"><title>Materials</title><list list-type="alpha-lower" list-content="occurrences"><list-item><p><bold>Type status:</bold> <named-content xmlns:xlink="http://www.w3.org/1999/xlink" content-type="dwc:typeStatus" xlink:type="simple">Holotype</named-content>. <bold>Occurrence:</bold> recordedBy: <named-content xmlns:xlink="http://www.w3.org/1999/xlink" content-type="dwc:recordedBy" xlink:type="simple">Peng Hou</named-content>; individualCount: <named-content xmlns:xlink="http://www.w3.org/1999/xlink" content-type="dwc:individualCount" xlink:type="simple">1</named-content>; sex: <named-content xmlns:xlink="http://www.w3.org/1999/xlink" content-type="dwc:sex" xlink:type="simple">male</named-content>; lifeStage: <named-content xmlns:xlink="http://www.w3.org/1999/xlink" content-type="dwc:lifeStage" xlink:type="simple">adult</named-content>; occurrenceID: <named-content xmlns:xlink="http://www.w3.org/1999/xlink" content-type="dwc:occurrenceID" xlink:type="simple">133591B0-CF8D-5BFB-B51C-EB9F9D5CC3DA</named-content>; <bold>Taxon:</bold> scientificName: <named-content xmlns:xlink="http://www.w3.org/1999/xlink" content-type="dwc:scientificName" xlink:type="simple"><italic><tp:taxon-name><tp:taxon-name-part taxon-name-part-type="genus" reg="Drino">Drino</tp:taxon-name-part> <tp:taxon-name-part taxon-name-part-type="species" reg="uniseta">uniseta</tp:taxon-name-part></tp:taxon-name></italic></named-content>; <bold>Location:</bold> country: <named-content xmlns:xlink="http://www.w3.org/1999/xlink" content-type="dwc:country" xlink:type="simple">China</named-content>; stateProvince: <named-content xmlns:xlink="http://www.w3.org/1999/xlink" content-type="dwc:stateProvince" xlink:type="simple">Hubei</named-content>; locality: <named-content xmlns:xlink="http://www.w3.org/1999/xlink" content-type="dwc:locality" xlink:type="simple">Taohuachong, Yingshan County, Huanggang City</named-content>; verbatimElevation: <named-content xmlns:xlink="http://www.w3.org/1999/xlink" content-type="dwc:verbatimElevation" xlink:type="simple">600–700 m</named-content>; <bold>Identification:</bold> identifiedBy: <named-content xmlns:xlink="http://www.w3.org/1999/xlink" content-type="dwc:identifiedBy" xlink:type="simple">Chuntian Zhang</named-content>; dateIdentified: <named-content xmlns:xlink="http://www.w3.org/1999/xlink" content-type="dwc:dateIdentified" xlink:type="simple">2014</named-content>; <bold>Event:</bold> samplingProtocol: <named-content xmlns:xlink="http://www.w3.org/1999/xlink" content-type="dwc:samplingProtocol" xlink:type="simple">sweeping</named-content>; eventDate: <named-content xmlns:xlink="http://www.w3.org/1999/xlink" content-type="dwc:eventDate" xlink:type="simple">23.Ⅵ.2014</named-content>; <bold>Record Level:</bold> collectionCode: <named-content xmlns:xlink="http://www.w3.org/1999/xlink" content-type="dwc:collectionCode" xlink:type="simple">Insects</named-content></p></list-item><list-item><p><bold>Type status:</bold> <named-content xmlns:xlink="http://www.w3.org/1999/xlink" content-type="dwc:typeStatus" xlink:type="simple">Paratype</named-content>. <bold>Occurrence:</bold> recordedBy: <named-content xmlns:xlink="http://www.w3.org/1999/xlink" content-type="dwc:recordedBy" xlink:type="simple">Qi Sun</named-content>; individualCount: <named-content xmlns:xlink="http://www.w3.org/1999/xlink" content-type="dwc:individualCount" xlink:type="simple">1</named-content>; sex: <named-content xmlns:xlink="http://www.w3.org/1999/xlink" content-type="dwc:sex" xlink:type="simple">male</named-content>; lifeStage: <named-content xmlns:xlink="http://www.w3.org/1999/xlink" content-type="dwc:lifeStage" xlink:type="simple">adult</named-content>; occurrenceID: <named-content xmlns:xlink="http://www.w3.org/1999/xlink" content-type="dwc:occurrenceID" xlink:type="simple">D4CA1ED5-D95F-56C7-8AF4-7AB9B72C9BEB</named-content>; <bold>Taxon:</bold> scientificName: <named-content xmlns:xlink="http://www.w3.org/1999/xlink" content-type="dwc:scientificName" xlink:type="simple"><italic><tp:taxon-name><tp:taxon-name-part taxon-name-part-type="genus" reg="Drino">Drino</tp:taxon-name-part> <tp:taxon-name-part taxon-name-part-type="species" reg="uniseta">uniseta</tp:taxon-name-part></tp:taxon-name></italic></named-content>; <bold>Location:</bold> country: <named-content xmlns:xlink="http://www.w3.org/1999/xlink" content-type="dwc:country" xlink:type="simple">China</named-content>; stateProvince: <named-content xmlns:xlink="http://www.w3.org/1999/xlink" content-type="dwc:stateProvince" xlink:type="simple">Zhejiang</named-content>; locality: <named-content xmlns:xlink="http://www.w3.org/1999/xlink" content-type="dwc:locality" xlink:type="simple">Nianbadu, Jiangshan County, Quzhou City</named-content>; verbatimElevation: <named-content xmlns:xlink="http://www.w3.org/1999/xlink" content-type="dwc:verbatimElevation" xlink:type="simple">450–517 m</named-content>; verbatimCoordinates: <named-content xmlns:xlink="http://www.w3.org/1999/xlink" content-type="dwc:verbatimCoordinates" xlink:type="simple">28.19°N, 118.36°E</named-content>; decimalLatitude: <named-content xmlns:xlink="http://www.w3.org/1999/xlink" content-type="dwc:decimalLatitude" xlink:type="simple">28.19</named-content>; decimalLongitude: <named-content xmlns:xlink="http://www.w3.org/1999/xlink" content-type="dwc:decimalLongitude" xlink:type="simple">118.36</named-content>; <bold>Identification:</bold> identifiedBy: <named-content xmlns:xlink="http://www.w3.org/1999/xlink" content-type="dwc:identifiedBy" xlink:type="simple">Chuntian Zhang</named-content>; dateIdentified: <named-content xmlns:xlink="http://www.w3.org/1999/xlink" content-type="dwc:dateIdentified" xlink:type="simple">2016</named-content>; <bold>Event:</bold> samplingProtocol: <named-content xmlns:xlink="http://www.w3.org/1999/xlink" content-type="dwc:samplingProtocol" xlink:type="simple">sweeping</named-content>; eventDate: <named-content xmlns:xlink="http://www.w3.org/1999/xlink" content-type="dwc:eventDate" xlink:type="simple">8–9.Ⅷ.2016</named-content>; <bold>Record Level:</bold> collectionCode: <named-content xmlns:xlink="http://www.w3.org/1999/xlink" content-type="dwc:collectionCode" xlink:type="simple">Insects</named-content></p></list-item><list-item><p><bold>Type status:</bold> <named-content xmlns:xlink="http://www.w3.org/1999/xlink" content-type="dwc:typeStatus" xlink:type="simple">Paratype</named-content>. <bold>Occurrence:</bold> recordedBy: <named-content xmlns:xlink="http://www.w3.org/1999/xlink" content-type="dwc:recordedBy" xlink:type="simple">Chuntian Zhang</named-content>; individualCount: <named-content xmlns:xlink="http://www.w3.org/1999/xlink" content-type="dwc:individualCount" xlink:type="simple">1</named-content>; sex: <named-content xmlns:xlink="http://www.w3.org/1999/xlink" content-type="dwc:sex" xlink:type="simple">male</named-content>; lifeStage: <named-content xmlns:xlink="http://www.w3.org/1999/xlink" content-type="dwc:lifeStage" xlink:type="simple">adult</named-content>; occurrenceID: <named-content xmlns:xlink="http://www.w3.org/1999/xlink" content-type="dwc:occurrenceID" xlink:type="simple">8EB97EF9-086F-5038-BE94-BC1D2827737A</named-content>; <bold>Taxon:</bold> scientificName: <named-content xmlns:xlink="http://www.w3.org/1999/xlink" content-type="dwc:scientificName" xlink:type="simple"><tp:taxon-name><tp:taxon-name-part taxon-name-part-type="genus" reg="Drino">Drino</tp:taxon-name-part></tp:taxon-name> <italic>un</italic>iseta</named-content>; <bold>Location:</bold> country: <named-content xmlns:xlink="http://www.w3.org/1999/xlink" content-type="dwc:country" xlink:type="simple">China</named-content>; stateProvince: <named-content xmlns:xlink="http://www.w3.org/1999/xlink" content-type="dwc:stateProvince" xlink:type="simple">Fujian</named-content>; locality: <named-content xmlns:xlink="http://www.w3.org/1999/xlink" content-type="dwc:locality" xlink:type="simple">Zhupai, Wuyi mountains</named-content>; verbatimElevation: <named-content xmlns:xlink="http://www.w3.org/1999/xlink" content-type="dwc:verbatimElevation" xlink:type="simple">631 m</named-content>; <bold>Identification:</bold> identifiedBy: <named-content xmlns:xlink="http://www.w3.org/1999/xlink" content-type="dwc:identifiedBy" xlink:type="simple">Chuntian Zhang</named-content>; dateIdentified: <named-content xmlns:xlink="http://www.w3.org/1999/xlink" content-type="dwc:dateIdentified" xlink:type="simple">2021</named-content>; <bold>Event:</bold> samplingProtocol: <named-content xmlns:xlink="http://www.w3.org/1999/xlink" content-type="dwc:samplingProtocol" xlink:type="simple">sweeping</named-content>; eventDate: <named-content xmlns:xlink="http://www.w3.org/1999/xlink" content-type="dwc:eventDate" xlink:type="simple">27.V.2021</named-content>; <bold>Record Level:</bold> collectionCode: <named-content xmlns:xlink="http://www.w3.org/1999/xlink" content-type="dwc:collectionCode" xlink:type="simple">Insects</named-content></p></list-item></list></tp:treatment-sec><tp:treatment-sec sec-type="Description"><title>Description</title><p>Body length 11.7–12.0 mm (Fig. <xref ref-type="fig" rid="F13575278">8</xref><xref ref-type="fig" rid="F13575283">a</xref>, <xref ref-type="fig" rid="F13575284">b</xref>).</p><p><bold>Male</bold>. Head black (Fig. <xref ref-type="fig" rid="F13575278">8</xref><xref ref-type="fig" rid="F13575285">c</xref>, <xref ref-type="fig" rid="F13575286">d</xref>) in ground color. Eye nearly bare, with sparse ommatrichia shorter than 2 facets in length. Frontal vitta dark brown; fronto-orbital plate with dingy pale yellowish pruinosity especially on upper half; parafacial, face, gena and occiput covered with grayish white pruinosity; lunule brown. Antenna covered with pale yellowish pruinosity, postpedicel pale brown at base in ground color, palpus dark brown and gradually darkened at base, prementum gleaming black. Frons 1.4–1.6 times longer than facial length, about 0.3 times head width or 0.8–0.9 times eye width, frontal vitta slightly narrowed posteriorly, about 0.83 times the width of fronto-orbital plate at middle; parafacial at narrowest point about 1.6–1.7 times postpedicel width and bare below lowest frontal seta; genal height 0.1–0.2 times eye height; 6–8 frontal setae, three frontal setae below antennal insertion, descending to parafacial and lowest one descending to lowest level of pedicel, fronto-orbital plate with a row of 3 reclinate orbital setae and shorter setae on outer surface, ocellar seta absent, outer vertical seta hair-like and not distinctly longer than postocular setula, inner vertical setae about 0.5 times eye height; postocular setae short and straight. Face appreciably sunken with a low middle facial ridge, lower margin of face not protruding forward, facial ridge with setae only on lower 1/5, vibrissa slightly inserted above lower facial margin, a row of 9–12 strong subvibrissae about 0.4 times as long as vibrissa. Occiput on upper half mostly with white hairs with 3–7 sparse black setulae behind postocular row. Antenna with postpedicel about 3.2 times as long as pedicel, arista thickened on basal 2/5, first aristomere short, second aristomere 1.5 times longer than diameter. Palpus about 1.1 times as long as postpedicel. Prementum 3.5 times longer than width, labellum large.</p><p><bold>Thorax</bold> black in ground color, covered with grayish white pruinosity on both sides, and grayish white with sparse yellow pruinosity on dorsal side, 5 dark longitudinal vittae on scutum. Scutellum light yellow except for base black, 3+3 <italic>ac</italic>, 3+4 <italic>dc</italic>, 1+3 <italic>ia</italic>, 1+3 <italic>sa</italic>, first one about as long as notopleural seta and longer than postsutural intra-alar seta, postpronotal lobe with 4 setae, anterior one short, 3 of them arranged in a straight line and anterior one located between inner two setae, scutellum with 5 pairs of marginal setae, apical scutellar setae crossed and about 0.8–1.1 times as long as scutellum, 2 lateral scutellar setae about 0.6–0.9 times as long as subapical setae, with a pair of discal scutellar setae. Prosternum with setulae on both sides, proepisternum bare, anepisternum with 1 seta anteriorly and a row of 7 to 8 setae posteriorly, anepimeron with 3 setae, one of them strong, katepisternum with 4 setae, katepimeron at most with a few hairs on anterior half, anatergite bare.</p><p><bold>Wing</bold> wholly hyaline, tegula black, basicosta dark brown. Calypters white, margins wholly yellowish, costal spine short and indistinct, 2nd and 3rd costal sectors bare ventrally, relative lengths of 2nd, 3rd and 4th costal sectors approximately in ratio of 7:10:6, base of R<sub>4+5</sub> with one setula dorsally and ventrally, about same length as crossvein r-m, vein M curved at bending, vein M from bend to crossvein dm-cu longer than distance between bend and wing hind margin (5:3). Halter yellow on basal half and dark brown on distal half.</p><p><bold>Legs</bold> dark brown, pulvilli yellowish, fore claw longer than 5th tarsomere. Fore tibia with a row of sparse short <italic>ad</italic>, 2 <italic>p</italic>, 1 short preapical <italic>ad</italic> and 1 preapical <italic>d</italic>, 1 long preapical <italic>pv</italic>. Mid tibia with 1 <italic>ad</italic>, 2 posterior (basal one almost 1/2 length of distal one) and 1 <italic>v</italic>. Hind tibia with a row of irregular long <italic>ad</italic> in which one is stronger, 2–3 <italic>v</italic> (only distal one always strong), a row of irregular <italic>pd</italic>, 1 preapical dorsal and <italic>ad</italic>, 1 preapical <italic>av</italic>, preapical <italic>pv</italic> absent.</p><p><bold>Abdomen</bold> long ovate, black in ground color, covered with yellowish gray pruinosity, a narrow black median vitta on tergites 3 (distinctly) to 5, reddish yellow on both sides of syntergite 1+2 to tergite 4. Mid-dorsal depression of syntergite 1+2 extending to its posterior margin, syntergite 1+2 and tergite 3 each with 2 short median marginal setae and a pair of lateral marginal setae, setae on syntergite 1+2 shorter than that on tergite 3, median discal and lateral discal setae absent on tergites 3 and 4, and a complete row of marginal setae present on tergite 4. Tergites 4 and 5 of male each with two large sexual hair patches of appressed hairs ventrally. Sternite 5 square, lateral lobe with one distinctly long and strong seta and some weaker setae, bluntly rounded at apex, median U-shaped cleft about 3/5 length of sternite 5.</p><p><bold>Male terminalia</bold> (Fig. <xref ref-type="fig" rid="F13575287">9</xref>). Cerci evenly narrowed, slightly pointed at apex, narrowly separated on apical 2/5 in caudal view, about 2/3 surstyli width at middle in lateral view, nearly straight and both sides are almost parallel, then narrowed sharply just before the tip in lateral view, narrowed to apex. Surstylus about same length as cerci, bluntly rounded at apex in caudal view, slightly blunt in lateral view. Pregonite with several setae on dorsal surface; postgonite about 2 times epiphallus length, 2/5 pregonite width at middle; pregonite and postgonite pointing in almost same direction; epiphallus short and hook-like, shorter than postgonite; basiphallus and distiphallus distinctly sclerotized; distiphallus elongate in lateral view; acrophallus round at apex. Lateral lobe of 5th sternite distinctly with only a long strong seta at apex.</p><p><bold>Female</bold>. Unknown.</p></tp:treatment-sec><tp:treatment-sec sec-type="Diagnosis"><title>Diagnosis</title><p>Eye nearly bare, with sparse ommatrichia shorter than 2 facets in length, frons 1.4–1.6 times longer than facial length, about 0.3 times head width, parafacial at narrowest point about 1.6–1.7 times postpedicel width and bare below lowest frontal seta, parafacial width at scape level longer than gena height in lateral view, genal height 0.1–0.2 times eye height, 3 frontal setae descending to parafacial, ocellar seta absent, pregonite and postgonite pointing in almost the same direction, lateral lobe of 5th sternite distinctly with only a long strong seta at apex. Cerci narrowly separated on apical 2/5 in caudal view, about 2/3 surstyli width at middle in lateral view; surstylus about as long as cerci, bluntly rounded at apex in caudal view, slightly blunt in lateral view. Postgonite about 2 times epiphallus length, 2/5 pregonite width at middle. Distiphallus elongate in lateral view.</p></tp:treatment-sec><tp:treatment-sec sec-type="Etymology"><title>Etymology</title><p>The specific name is derived from a diagnostic character of this species, lateral lobe of 5th sternite distinctly with only a long strong seta at apex. Latin <italic>unus</italic> (one) + <italic>seta</italic> (bristle) (<italic>uniseta</italic> = a single seta).</p></tp:treatment-sec><tp:treatment-sec sec-type="Distribution"><title>Distribution</title><p>China (Provinces Fujian, Hubei, Zhejiang).</p></tp:treatment-sec><tp:treatment-sec sec-type="Remarks"><title>Remarks</title><p><italic><tp:taxon-name><tp:taxon-name-part taxon-name-part-type="genus" reg="Drino">Drino</tp:taxon-name-part> <tp:taxon-name-part taxon-name-part-type="species" reg="parafacialis">parafacialis</tp:taxon-name-part></tp:taxon-name></italic> Chao &amp; Liang, 1998 from China (Zhejiang) is closely similar to this new species, but is distinguished from the latter by having parafacial at narrowest point only slightly wider than postpedicel, pregonite and postgonite pointing in different directions at an angle of about 60°, cerci about 1/2 surstyli width at middle in lateral view (as in Fig. 38b).</p></tp:treatment-sec><tp:treatment-sec><!--Section generated to contain objects referenced in tp:taxon-treatment.--><fig-group id="F13575278" position="float" orientation="portrait"><caption><p><italic><tp:taxon-name><tp:taxon-name-part taxon-name-part-type="genus" reg="Drino">Drino</tp:taxon-name-part> <tp:taxon-name-part taxon-name-part-type="species" reg="uniseta">uniseta</tp:taxon-name-part></tp:taxon-name></italic> sp. nov., holotype (SYNU). Scale bars: 2.0 mm.</p></caption><fig id="F13575283" position="float" orientation="portrait"><object-id xmlns:xlink="http://www.w3.org/1999/xlink" content-type="arpha" xlink:type="simple">E5E0D914-F3AE-5B6B-AFC4-7C43E6A0AE1E</object-id><object-id xmlns:xlink="http://www.w3.org/1999/xlink" content-type="doi" xlink:type="simple">10.3897/BDJ.14.e175030.figure8a</object-id><label>Figure 8a.</label><caption><p>male body in dorsal view. </p></caption><graphic xmlns:xlink="http://www.w3.org/1999/xlink" xlink:href="bdj-14-e175030-g008_a.jpg" xlink:type="simple" position="float" orientation="portrait" id="oo_1508410.jpg"><uri content-type="original_file" xlink:type="simple">https://binary.pensoft.net/fig/1508410</uri></graphic></fig><fig id="F13575284" position="float" orientation="portrait"><object-id xmlns:xlink="http://www.w3.org/1999/xlink" content-type="arpha" xlink:type="simple">CF97C8D0-DDC1-56C1-9653-BC413B0CAB77</object-id><object-id xmlns:xlink="http://www.w3.org/1999/xlink" content-type="doi" xlink:type="simple">10.3897/BDJ.14.e175030.figure8b</object-id><label>Figure 8b.</label><caption><p>male body in lateral view. </p></caption><graphic xmlns:xlink="http://www.w3.org/1999/xlink" xlink:href="bdj-14-e175030-g008_b.jpg" xlink:type="simple" position="float" orientation="portrait" id="oo_1508411.jpg"><uri content-type="original_file" xlink:type="simple">https://binary.pensoft.net/fig/1508411</uri></graphic></fig><fig id="F13575285" position="float" orientation="portrait"><object-id xmlns:xlink="http://www.w3.org/1999/xlink" content-type="arpha" xlink:type="simple">16DB7F1E-B0C1-5CDC-A2B5-1DF6A6902222</object-id><object-id xmlns:xlink="http://www.w3.org/1999/xlink" content-type="doi" xlink:type="simple">10.3897/BDJ.14.e175030.figure8c</object-id><label>Figure 8c.</label><caption><p>male head in anterior view. </p></caption><graphic xmlns:xlink="http://www.w3.org/1999/xlink" xlink:href="bdj-14-e175030-g008_c.jpg" xlink:type="simple" position="float" orientation="portrait" id="oo_1508412.jpg"><uri content-type="original_file" xlink:type="simple">https://binary.pensoft.net/fig/1508412</uri></graphic></fig><fig id="F13575286" position="float" orientation="portrait"><object-id xmlns:xlink="http://www.w3.org/1999/xlink" content-type="arpha" xlink:type="simple">792E94E1-9FE0-59CF-B7D8-DE180E23A7ED</object-id><object-id xmlns:xlink="http://www.w3.org/1999/xlink" content-type="doi" xlink:type="simple">10.3897/BDJ.14.e175030.figure8d</object-id><label>Figure 8d.</label><caption><p>male head in lateral view. </p></caption><graphic xmlns:xlink="http://www.w3.org/1999/xlink" xlink:href="bdj-14-e175030-g008_d.jpg" xlink:type="simple" position="float" orientation="portrait" id="oo_1508413.jpg"><uri content-type="original_file" xlink:type="simple">https://binary.pensoft.net/fig/1508413</uri></graphic></fig></fig-group><fig id="F13575283" position="float" orientation="portrait"><object-id xmlns:xlink="http://www.w3.org/1999/xlink" content-type="arpha" xlink:type="simple">E5E0D914-F3AE-5B6B-AFC4-7C43E6A0AE1E</object-id><object-id xmlns:xlink="http://www.w3.org/1999/xlink" content-type="doi" xlink:type="simple">10.3897/BDJ.14.e175030.figure8a</object-id><label>Figure 8a.</label><caption><p>male body in dorsal view. </p></caption><graphic xmlns:xlink="http://www.w3.org/1999/xlink" xlink:href="bdj-14-e175030-g008_a.jpg" xlink:type="simple" position="float" orientation="portrait" id="oo_1508410.jpg"><uri content-type="original_file" xlink:type="simple">https://binary.pensoft.net/fig/1508410</uri></graphic></fig><fig id="F13575284" position="float" orientation="portrait"><object-id xmlns:xlink="http://www.w3.org/1999/xlink" content-type="arpha" xlink:type="simple">CF97C8D0-DDC1-56C1-9653-BC413B0CAB77</object-id><object-id xmlns:xlink="http://www.w3.org/1999/xlink" content-type="doi" xlink:type="simple">10.3897/BDJ.14.e175030.figure8b</object-id><label>Figure 8b.</label><caption><p>male body in lateral view. </p></caption><graphic xmlns:xlink="http://www.w3.org/1999/xlink" xlink:href="bdj-14-e175030-g008_b.jpg" xlink:type="simple" position="float" orientation="portrait" id="oo_1508411.jpg"><uri content-type="original_file" xlink:type="simple">https://binary.pensoft.net/fig/1508411</uri></graphic></fig><fig id="F13575285" position="float" orientation="portrait"><object-id xmlns:xlink="http://www.w3.org/1999/xlink" content-type="arpha" xlink:type="simple">16DB7F1E-B0C1-5CDC-A2B5-1DF6A6902222</object-id><object-id xmlns:xlink="http://www.w3.org/1999/xlink" content-type="doi" xlink:type="simple">10.3897/BDJ.14.e175030.figure8c</object-id><label>Figure 8c.</label><caption><p>male head in anterior view. </p></caption><graphic xmlns:xlink="http://www.w3.org/1999/xlink" xlink:href="bdj-14-e175030-g008_c.jpg" xlink:type="simple" position="float" orientation="portrait" id="oo_1508412.jpg"><uri content-type="original_file" xlink:type="simple">https://binary.pensoft.net/fig/1508412</uri></graphic></fig><fig id="F13575286" position="float" orientation="portrait"><object-id xmlns:xlink="http://www.w3.org/1999/xlink" content-type="arpha" xlink:type="simple">792E94E1-9FE0-59CF-B7D8-DE180E23A7ED</object-id><object-id xmlns:xlink="http://www.w3.org/1999/xlink" content-type="doi" xlink:type="simple">10.3897/BDJ.14.e175030.figure8d</object-id><label>Figure 8d.</label><caption><p>male head in lateral view. </p></caption><graphic xmlns:xlink="http://www.w3.org/1999/xlink" xlink:href="bdj-14-e175030-g008_d.jpg" xlink:type="simple" position="float" orientation="portrait" id="oo_1508413.jpg"><uri content-type="original_file" xlink:type="simple">https://binary.pensoft.net/fig/1508413</uri></graphic></fig><fig-group id="F13575287" position="float" orientation="portrait"><caption><p><italic><tp:taxon-name><tp:taxon-name-part taxon-name-part-type="genus" reg="Drino">Drino</tp:taxon-name-part> <tp:taxon-name-part taxon-name-part-type="species" reg="uniseta">uniseta</tp:taxon-name-part></tp:taxon-name></italic> sp. nov., holotype (SYNU). Scale bars: 0.25 mm.</p></caption><fig id="F13575292" position="float" orientation="portrait"><object-id xmlns:xlink="http://www.w3.org/1999/xlink" content-type="arpha" xlink:type="simple">00AC41B1-AF03-54D5-9C66-E7C8F6E50A3F</object-id><object-id xmlns:xlink="http://www.w3.org/1999/xlink" content-type="doi" xlink:type="simple">10.3897/BDJ.14.e175030.figure9a</object-id><label>Figure 9a.</label><graphic xmlns:xlink="http://www.w3.org/1999/xlink" xlink:href="bdj-14-e175030-g009_a.jpg" xlink:type="simple" position="float" orientation="portrait" id="oo_1515766.jpg"><uri content-type="original_file" xlink:type="simple">https://binary.pensoft.net/fig/1515766</uri></graphic></fig><fig id="F13575293" position="float" orientation="portrait"><object-id xmlns:xlink="http://www.w3.org/1999/xlink" content-type="arpha" xlink:type="simple">8E0E8B1A-4AF7-5A68-9460-C49E0655773D</object-id><object-id xmlns:xlink="http://www.w3.org/1999/xlink" content-type="doi" xlink:type="simple">10.3897/BDJ.14.e175030.figure9b</object-id><label>Figure 9b.</label><caption><p>male cerci, surstyli and epandrium in caudal view. </p></caption><graphic xmlns:xlink="http://www.w3.org/1999/xlink" xlink:href="bdj-14-e175030-g009_b.jpg" xlink:type="simple" position="float" orientation="portrait" id="oo_1435931.jpg"><uri content-type="original_file" xlink:type="simple">https://binary.pensoft.net/fig/1435931</uri></graphic></fig><fig id="F13575294" position="float" orientation="portrait"><object-id xmlns:xlink="http://www.w3.org/1999/xlink" content-type="arpha" xlink:type="simple">1C142709-1DF1-5779-BE82-0DD473B0A205</object-id><object-id xmlns:xlink="http://www.w3.org/1999/xlink" content-type="doi" xlink:type="simple">10.3897/BDJ.14.e175030.figure9c</object-id><label>Figure 9c.</label><caption><p>male phallus (basiphallus, distiphallus, ejaculatory apodeme, epiphallus, hypandrium, phallapodeme, postgonite, pregonite) in lateral view. </p></caption><graphic xmlns:xlink="http://www.w3.org/1999/xlink" xlink:href="bdj-14-e175030-g009_c.jpg" xlink:type="simple" position="float" orientation="portrait" id="oo_1435932.jpg"><uri content-type="original_file" xlink:type="simple">https://binary.pensoft.net/fig/1435932</uri></graphic></fig><fig id="F13575295" position="float" orientation="portrait"><object-id xmlns:xlink="http://www.w3.org/1999/xlink" content-type="arpha" xlink:type="simple">39922023-8F41-57A8-8DC8-826CFD4AB396</object-id><object-id xmlns:xlink="http://www.w3.org/1999/xlink" content-type="doi" xlink:type="simple">10.3897/BDJ.14.e175030.figure9d</object-id><label>Figure 9d.</label><caption><p>male sternite 5 in ventral view. </p></caption><graphic xmlns:xlink="http://www.w3.org/1999/xlink" xlink:href="bdj-14-e175030-g009_d.jpg" xlink:type="simple" position="float" orientation="portrait" id="oo_1435934.jpg"><uri content-type="original_file" xlink:type="simple">https://binary.pensoft.net/fig/1435934</uri></graphic></fig></fig-group></tp:treatment-sec></tp:taxon-treatment>
