# Supplementary material for: Four new species of subgenus Drino (sensu stricto) Robineau-Desvoidy, 1863 from China, with a review of the Chinese species (Diptera, Tachinidae)
Source: Biodivers Data J. 2026 Jul 8;14:e175030. doi: 10.3897/BDJ.14.e175030 (PMC13373582; doi:10.3897/BDJ.14.e175030)
Supplement: XML Treatment for Drino adiscalis [file BDJ.14.e175030-treatment6.xml]

<!DOCTYPE tp:taxon-treatment
  PUBLIC "-//TaxonX//DTD Taxonomic Treatment Publishing DTD v0 20100105//EN" "tax-treatment-NSO.dtd">
<tp:taxon-treatment xmlns:tp="http://www.plazi.org/taxpub"><tp:treatment-meta><mixed-citation publication-type="journal"><person-group><name><surname>Liu</surname><given-names>Xusheng</given-names></name><name><surname>Zhang</surname><given-names>Chuntian</given-names></name></person-group><article-title>Four new species of subgenus <italic><tp:taxon-name><tp:taxon-name-part taxon-name-part-type="genus" reg="Drino"/><tp:taxon-name-part taxon-name-part-type="subgenus" reg="Drino">Drino</tp:taxon-name-part></tp:taxon-name></italic> (<italic>sensu stricto</italic>) Robineau-Desvoidy, 1863 from China, with a review of the Chinese species (<tp:taxon-name><tp:taxon-name-part taxon-name-part-type="order" reg="Diptera">Diptera</tp:taxon-name-part></tp:taxon-name>, <tp:taxon-name><tp:taxon-name-part taxon-name-part-type="family" reg="Tachinidae">Tachinidae</tp:taxon-name-part></tp:taxon-name>)</article-title><source>Biodivers Data J</source><day>08</day><month>07</month><year>2026</year><volume>14</volume><pub-id pub-id-type="doi">10.3897/BDJ.14.e175030</pub-id></mixed-citation></tp:treatment-meta><tp:nomenclature><tp:taxon-name><object-id xmlns:xlink="http://www.w3.org/1999/xlink" content-type="arpha" xlink:type="simple">85DFD2AD-8DA2-5BB3-B164-F4A3F368D103</object-id><tp:taxon-name-part taxon-name-part-type="genus">Drino</tp:taxon-name-part> <tp:taxon-name-part taxon-name-part-type="species">adiscalis</tp:taxon-name-part></tp:taxon-name><tp:taxon-authority>(Chao, 1982)</tp:taxon-authority><tp:nomenclature-citation-list><tp:nomenclature-citation><tp:taxon-name><tp:taxon-name-part taxon-name-part-type="genus" reg="Lydella">Lydella</tp:taxon-name-part> <tp:taxon-name-part taxon-name-part-type="species" reg="adiscalis">adiscalis</tp:taxon-name-part></tp:taxon-name><comment> Chao in Chao and Shi, 1982. – <xref ref-type="bibr" rid="B13535276">Chao and Shi 1982</xref>: 272. Type material deposited in IZCAS, examined.</comment></tp:nomenclature-citation><tp:nomenclature-citation><tp:taxon-name><tp:taxon-name-part taxon-name-part-type="genus" reg="Drino">Drino</tp:taxon-name-part> <tp:taxon-name-part taxon-name-part-type="species" reg="adiscalis">adiscalis</tp:taxon-name-part></tp:taxon-name><comment>: <xref ref-type="bibr" rid="B13535289">Chao et al. 1998</xref>: 1830. – <xref ref-type="bibr" rid="B13536599">Xue and Wang 2006</xref>: 251 (Catalog). – <xref ref-type="bibr" rid="B13536262">O’Hara et al. 2009</xref>: 66 (Catalog). – <xref ref-type="bibr" rid="B13536617">Zhang 2016</xref>: 243, 244 (key and descriptions). – <xref ref-type="bibr" rid="B13536279">O’Hara et al. 2020a</xref>: 315 (Catalog). – <xref ref-type="bibr" rid="B13536287">O’Hara et al. 2020</xref>: 879 (Catalog).</comment></tp:nomenclature-citation></tp:nomenclature-citation-list></tp:nomenclature><tp:treatment-sec sec-type="materials"><title>Materials</title><list list-type="alpha-lower" list-content="occurrences"><list-item><p><bold>Type status:</bold> <named-content xmlns:xlink="http://www.w3.org/1999/xlink" content-type="dwc:typeStatus" xlink:type="simple">Holotype</named-content>. <bold>Occurrence:</bold> recordedBy: <named-content xmlns:xlink="http://www.w3.org/1999/xlink" content-type="dwc:recordedBy" xlink:type="simple">Xuezhong Zhang</named-content>; individualCount: <named-content xmlns:xlink="http://www.w3.org/1999/xlink" content-type="dwc:individualCount" xlink:type="simple">1</named-content>; sex: <named-content xmlns:xlink="http://www.w3.org/1999/xlink" content-type="dwc:sex" xlink:type="simple">male</named-content>; lifeStage: <named-content xmlns:xlink="http://www.w3.org/1999/xlink" content-type="dwc:lifeStage" xlink:type="simple">adult</named-content>; occurrenceID: <named-content xmlns:xlink="http://www.w3.org/1999/xlink" content-type="dwc:occurrenceID" xlink:type="simple">9449CD6C-8ACC-5109-8C19-064B44E4F9AF</named-content>; <bold>Taxon:</bold> scientificName: <named-content xmlns:xlink="http://www.w3.org/1999/xlink" content-type="dwc:scientificName" xlink:type="simple"><italic><tp:taxon-name><tp:taxon-name-part taxon-name-part-type="genus" reg="Drino">Drino</tp:taxon-name-part> <tp:taxon-name-part taxon-name-part-type="species" reg="adiscalis">adiscalis</tp:taxon-name-part></tp:taxon-name></italic></named-content>; <bold>Location:</bold> country: <named-content xmlns:xlink="http://www.w3.org/1999/xlink" content-type="dwc:country" xlink:type="simple">China</named-content>; stateProvince: <named-content xmlns:xlink="http://www.w3.org/1999/xlink" content-type="dwc:stateProvince" xlink:type="simple">Xizang Autonomous Region</named-content>; locality: <named-content xmlns:xlink="http://www.w3.org/1999/xlink" content-type="dwc:locality" xlink:type="simple">Gyamda, Xizang</named-content>; verbatimElevation: <named-content xmlns:xlink="http://www.w3.org/1999/xlink" content-type="dwc:verbatimElevation" xlink:type="simple">3400m</named-content>; <bold>Identification:</bold> identifiedBy: <named-content xmlns:xlink="http://www.w3.org/1999/xlink" content-type="dwc:identifiedBy" xlink:type="simple">Jianming Zhao</named-content>; dateIdentified: <named-content xmlns:xlink="http://www.w3.org/1999/xlink" content-type="dwc:dateIdentified" xlink:type="simple">1976</named-content>; <bold>Event:</bold> eventDate: <named-content xmlns:xlink="http://www.w3.org/1999/xlink" content-type="dwc:eventDate" xlink:type="simple">23.Ⅶ.1976</named-content>; <bold>Record Level:</bold> collectionCode: <named-content xmlns:xlink="http://www.w3.org/1999/xlink" content-type="dwc:collectionCode" xlink:type="simple">Insects</named-content></p></list-item><list-item><p><bold>Type status:</bold> <named-content xmlns:xlink="http://www.w3.org/1999/xlink" content-type="dwc:typeStatus" xlink:type="simple">Allotype</named-content>. <bold>Occurrence:</bold> recordedBy: <named-content xmlns:xlink="http://www.w3.org/1999/xlink" content-type="dwc:recordedBy" xlink:type="simple">Xuezhong Zhang</named-content>; individualCount: <named-content xmlns:xlink="http://www.w3.org/1999/xlink" content-type="dwc:individualCount" xlink:type="simple">1</named-content>; sex: <named-content xmlns:xlink="http://www.w3.org/1999/xlink" content-type="dwc:sex" xlink:type="simple">male</named-content>; lifeStage: <named-content xmlns:xlink="http://www.w3.org/1999/xlink" content-type="dwc:lifeStage" xlink:type="simple">adult</named-content>; occurrenceID: <named-content xmlns:xlink="http://www.w3.org/1999/xlink" content-type="dwc:occurrenceID" xlink:type="simple">26343820-395E-5421-A497-710AB0285B31</named-content>; <bold>Taxon:</bold> scientificName: <named-content xmlns:xlink="http://www.w3.org/1999/xlink" content-type="dwc:scientificName" xlink:type="simple"><italic><tp:taxon-name><tp:taxon-name-part taxon-name-part-type="genus" reg="Drino">Drino</tp:taxon-name-part> <tp:taxon-name-part taxon-name-part-type="species" reg="adiscalis">adiscalis</tp:taxon-name-part></tp:taxon-name></italic></named-content>; <bold>Location:</bold> country: <named-content xmlns:xlink="http://www.w3.org/1999/xlink" content-type="dwc:country" xlink:type="simple">China</named-content>; stateProvince: <named-content xmlns:xlink="http://www.w3.org/1999/xlink" content-type="dwc:stateProvince" xlink:type="simple">Xizang Autonomous Region</named-content>; locality: <named-content xmlns:xlink="http://www.w3.org/1999/xlink" content-type="dwc:locality" xlink:type="simple">Gyamda, Xizang</named-content>; verbatimElevation: <named-content xmlns:xlink="http://www.w3.org/1999/xlink" content-type="dwc:verbatimElevation" xlink:type="simple">3400m</named-content>; <bold>Identification:</bold> identifiedBy: <named-content xmlns:xlink="http://www.w3.org/1999/xlink" content-type="dwc:identifiedBy" xlink:type="simple">Jianming Zhao</named-content>; dateIdentified: <named-content xmlns:xlink="http://www.w3.org/1999/xlink" content-type="dwc:dateIdentified" xlink:type="simple">1976</named-content>; <bold>Event:</bold> eventDate: <named-content xmlns:xlink="http://www.w3.org/1999/xlink" content-type="dwc:eventDate" xlink:type="simple">23.Ⅶ.1976</named-content>; <bold>Record Level:</bold> collectionCode: <named-content xmlns:xlink="http://www.w3.org/1999/xlink" content-type="dwc:collectionCode" xlink:type="simple">Insects</named-content></p></list-item><list-item><p><bold>Type status:</bold> <named-content xmlns:xlink="http://www.w3.org/1999/xlink" content-type="dwc:typeStatus" xlink:type="simple">Paratype</named-content>. <bold>Occurrence:</bold> recordedBy: <named-content xmlns:xlink="http://www.w3.org/1999/xlink" content-type="dwc:recordedBy" xlink:type="simple">Xuezhong Zhang et Yinheng Han leg</named-content>; individualCount: <named-content xmlns:xlink="http://www.w3.org/1999/xlink" content-type="dwc:individualCount" xlink:type="simple">18</named-content>; sex: <named-content xmlns:xlink="http://www.w3.org/1999/xlink" content-type="dwc:sex" xlink:type="simple">male</named-content>; lifeStage: <named-content xmlns:xlink="http://www.w3.org/1999/xlink" content-type="dwc:lifeStage" xlink:type="simple">adult</named-content>; occurrenceID: <named-content xmlns:xlink="http://www.w3.org/1999/xlink" content-type="dwc:occurrenceID" xlink:type="simple">45056A04-B65F-53A0-9C7B-45BA0E23C665</named-content>; <bold>Taxon:</bold> scientificName: <named-content xmlns:xlink="http://www.w3.org/1999/xlink" content-type="dwc:scientificName" xlink:type="simple"><italic><tp:taxon-name><tp:taxon-name-part taxon-name-part-type="genus" reg="Drino">Drino</tp:taxon-name-part> <tp:taxon-name-part taxon-name-part-type="species" reg="adiscalis">adiscalis</tp:taxon-name-part></tp:taxon-name></italic></named-content>; <bold>Location:</bold> country: <named-content xmlns:xlink="http://www.w3.org/1999/xlink" content-type="dwc:country" xlink:type="simple">China</named-content>; stateProvince: <named-content xmlns:xlink="http://www.w3.org/1999/xlink" content-type="dwc:stateProvince" xlink:type="simple">Xizang Autonomous Region</named-content>; locality: <named-content xmlns:xlink="http://www.w3.org/1999/xlink" content-type="dwc:locality" xlink:type="simple">Gyamda, Chagyab</named-content>; verbatimElevation: <named-content xmlns:xlink="http://www.w3.org/1999/xlink" content-type="dwc:verbatimElevation" xlink:type="simple">3400–3600m</named-content>; <bold>Identification:</bold> identifiedBy: <named-content xmlns:xlink="http://www.w3.org/1999/xlink" content-type="dwc:identifiedBy" xlink:type="simple">Jianming Zhao</named-content>; dateIdentified: <named-content xmlns:xlink="http://www.w3.org/1999/xlink" content-type="dwc:dateIdentified" xlink:type="simple">1976</named-content>; <bold>Event:</bold> eventDate: <named-content xmlns:xlink="http://www.w3.org/1999/xlink" content-type="dwc:eventDate" xlink:type="simple">5–29.Ⅶ.1976</named-content>; <bold>Record Level:</bold> collectionCode: <named-content xmlns:xlink="http://www.w3.org/1999/xlink" content-type="dwc:collectionCode" xlink:type="simple">Insects</named-content></p></list-item><list-item><p><bold>Type status:</bold> <named-content xmlns:xlink="http://www.w3.org/1999/xlink" content-type="dwc:typeStatus" xlink:type="simple">Paratype</named-content>. <bold>Occurrence:</bold> recordedBy: <named-content xmlns:xlink="http://www.w3.org/1999/xlink" content-type="dwc:recordedBy" xlink:type="simple">Xuezhong Zhang et Yinheng Han leg</named-content>; individualCount: <named-content xmlns:xlink="http://www.w3.org/1999/xlink" content-type="dwc:individualCount" xlink:type="simple">15</named-content>; sex: <named-content xmlns:xlink="http://www.w3.org/1999/xlink" content-type="dwc:sex" xlink:type="simple">female</named-content>; lifeStage: <named-content xmlns:xlink="http://www.w3.org/1999/xlink" content-type="dwc:lifeStage" xlink:type="simple">adult</named-content>; occurrenceID: <named-content xmlns:xlink="http://www.w3.org/1999/xlink" content-type="dwc:occurrenceID" xlink:type="simple">3D64F4E9-1B3E-5B1A-95B9-1BD457FCFF81</named-content>; <bold>Taxon:</bold> scientificName: <named-content xmlns:xlink="http://www.w3.org/1999/xlink" content-type="dwc:scientificName" xlink:type="simple"><italic><tp:taxon-name><tp:taxon-name-part taxon-name-part-type="genus" reg="Drino">Drino</tp:taxon-name-part> <tp:taxon-name-part taxon-name-part-type="species" reg="adiscalis">adiscalis</tp:taxon-name-part></tp:taxon-name></italic></named-content>; <bold>Location:</bold> country: <named-content xmlns:xlink="http://www.w3.org/1999/xlink" content-type="dwc:country" xlink:type="simple">China</named-content>; stateProvince: <named-content xmlns:xlink="http://www.w3.org/1999/xlink" content-type="dwc:stateProvince" xlink:type="simple">Xizang Autonomous Region</named-content>; locality: <named-content xmlns:xlink="http://www.w3.org/1999/xlink" content-type="dwc:locality" xlink:type="simple">Gyamda, Chagyab</named-content>; verbatimElevation: <named-content xmlns:xlink="http://www.w3.org/1999/xlink" content-type="dwc:verbatimElevation" xlink:type="simple">3400–3600m</named-content>; <bold>Identification:</bold> identifiedBy: <named-content xmlns:xlink="http://www.w3.org/1999/xlink" content-type="dwc:identifiedBy" xlink:type="simple">Jianming Zhao</named-content>; dateIdentified: <named-content xmlns:xlink="http://www.w3.org/1999/xlink" content-type="dwc:dateIdentified" xlink:type="simple">1976</named-content>; <bold>Event:</bold> eventDate: <named-content xmlns:xlink="http://www.w3.org/1999/xlink" content-type="dwc:eventDate" xlink:type="simple">5–29.Ⅶ.1976</named-content>; <bold>Record Level:</bold> collectionCode: <named-content xmlns:xlink="http://www.w3.org/1999/xlink" content-type="dwc:collectionCode" xlink:type="simple">Insects</named-content></p></list-item><list-item><p><bold>Type status:</bold> <named-content xmlns:xlink="http://www.w3.org/1999/xlink" content-type="dwc:typeStatus" xlink:type="simple">Other material</named-content>. <bold>Occurrence:</bold> recordedBy: <named-content xmlns:xlink="http://www.w3.org/1999/xlink" content-type="dwc:recordedBy" xlink:type="simple">Chuntian Zhang &amp; Xinyi Li</named-content>; individualCount: <named-content xmlns:xlink="http://www.w3.org/1999/xlink" content-type="dwc:individualCount" xlink:type="simple">1</named-content>; sex: <named-content xmlns:xlink="http://www.w3.org/1999/xlink" content-type="dwc:sex" xlink:type="simple">female</named-content>; lifeStage: <named-content xmlns:xlink="http://www.w3.org/1999/xlink" content-type="dwc:lifeStage" xlink:type="simple">adult</named-content>; occurrenceID: <named-content xmlns:xlink="http://www.w3.org/1999/xlink" content-type="dwc:occurrenceID" xlink:type="simple">2BEAD29C-6205-5EF6-A3DF-1DF140166A8F</named-content>; <bold>Taxon:</bold> scientificName: <named-content xmlns:xlink="http://www.w3.org/1999/xlink" content-type="dwc:scientificName" xlink:type="simple"><italic><tp:taxon-name><tp:taxon-name-part taxon-name-part-type="genus" reg="Drino">Drino</tp:taxon-name-part> <tp:taxon-name-part taxon-name-part-type="species" reg="adiscalis">adiscalis</tp:taxon-name-part></tp:taxon-name></italic></named-content>; <bold>Location:</bold> country: <named-content xmlns:xlink="http://www.w3.org/1999/xlink" content-type="dwc:country" xlink:type="simple">China</named-content>; stateProvince: <named-content xmlns:xlink="http://www.w3.org/1999/xlink" content-type="dwc:stateProvince" xlink:type="simple">Qinghai</named-content>; locality: <named-content xmlns:xlink="http://www.w3.org/1999/xlink" content-type="dwc:locality" xlink:type="simple">Binggou, Babaozhen, Qilian County</named-content>; verbatimElevation: <named-content xmlns:xlink="http://www.w3.org/1999/xlink" content-type="dwc:verbatimElevation" xlink:type="simple">3059 m</named-content>; verbatimCoordinates: <named-content xmlns:xlink="http://www.w3.org/1999/xlink" content-type="dwc:verbatimCoordinates" xlink:type="simple">38°08'N 100°10'E</named-content>; decimalLatitude: <named-content xmlns:xlink="http://www.w3.org/1999/xlink" content-type="dwc:decimalLatitude" xlink:type="simple">38.1</named-content>; decimalLongitude: <named-content xmlns:xlink="http://www.w3.org/1999/xlink" content-type="dwc:decimalLongitude" xlink:type="simple">100.1</named-content>; <bold>Identification:</bold> identifiedBy: <named-content xmlns:xlink="http://www.w3.org/1999/xlink" content-type="dwc:identifiedBy" xlink:type="simple">Chuntian Zhang</named-content>; dateIdentified: <named-content xmlns:xlink="http://www.w3.org/1999/xlink" content-type="dwc:dateIdentified" xlink:type="simple">2020</named-content>; <bold>Event:</bold> samplingProtocol: <named-content xmlns:xlink="http://www.w3.org/1999/xlink" content-type="dwc:samplingProtocol" xlink:type="simple">sweeping</named-content>; eventDate: <named-content xmlns:xlink="http://www.w3.org/1999/xlink" content-type="dwc:eventDate" xlink:type="simple">4.Ⅷ.2020</named-content>; <bold>Record Level:</bold> collectionCode: <named-content xmlns:xlink="http://www.w3.org/1999/xlink" content-type="dwc:collectionCode" xlink:type="simple">Insects</named-content></p></list-item></list></tp:treatment-sec><tp:treatment-sec sec-type="Diagnosis"><title>Diagnosis</title><p>Body length (Fig. <xref ref-type="fig" rid="F13830786">10</xref><xref ref-type="fig" rid="F13830791">a</xref>, <xref ref-type="fig" rid="F13830792">b</xref>) 7.0–10.0 mm. Frons (Fig. <xref ref-type="fig" rid="F13830786">10</xref><xref ref-type="fig" rid="F13830793">c</xref>, <xref ref-type="fig" rid="F13830794">d</xref>) 1.5 times eye width, frontal vitta 1.2 times wider than fronto-orbital plate at middle, genal height 0.27 times eye height, antenna with postpedicel about 2.7 times as long as pedicel, ocellar triangle about 1/2 frons width, 3–4 reclinate orbital setae, outer vertical seta about 1/2 as long as inner vertical seta, occiput on upper half mostly with white hairs and a dense row of black setulae behind postocular row. Scutellum reddish yellow except for base black, with 2 lateral scutellar setae. Relative lengths of 2nd, 3rd and 4th costal sectors approximately in ratio of 5:7:4, vein M from bend to crossvein dm-cu shorter than distance between bend and wing hind margin (18:29), halter yellow on basal half and dark brown on distal half. Mid tibia with 4–5 <italic>ad</italic>, 2 <italic>p</italic> and 2 <italic>v</italic>. Tergites 4 and 5 with large sexual hair patches of appressed hairs ventrally. Cerci (Fig. <xref ref-type="fig" rid="F13575332">11</xref><xref ref-type="fig" rid="F13575337">a</xref>) slender, evenly narrowed, slightly pointed at apex, narrowly separated on apical 2/5 in caudal view, in lateral view cerci nearly straight, narrowed to apex. Surstylus about same length as cerci, slightly pointed at apex in caudal view, slightly blunt in lateral view. Pregonite (Fig. <xref ref-type="fig" rid="F13575332">11</xref><xref ref-type="fig" rid="F13575338">b</xref>) longer than distiphallus and slightly bent; postgonite slender; basiphallus and distiphallus distinctly sclerotized; distiphallus weakly expanded in lateral view.</p></tp:treatment-sec><tp:treatment-sec sec-type="Distribution"><title>Distribution</title><p>China (Provinces Liaoning, Neimenggu, Sichuan, Xinjiang, Xizang).</p></tp:treatment-sec><tp:treatment-sec sec-type="Remarks"><title>Remarks</title><p>We have examined the holotype deposited in IZCAS. <italic><tp:taxon-name><tp:taxon-name-part taxon-name-part-type="genus" reg="Drino">D.</tp:taxon-name-part> <tp:taxon-name-part taxon-name-part-type="species" reg="latifrons">latifrons</tp:taxon-name-part></tp:taxon-name></italic> Liu, Zhang &amp; Xi, 2023 is similar to this species but differs in having fronto-orbital plate with a row of 5–7 reclinate orbital setae, mid tibia with 3–4 <italic>ad</italic>, 3 <italic>p</italic> and 2 <italic>v</italic>, surstyli shorter than cerci in lateral view.</p></tp:treatment-sec><tp:treatment-sec><!--Section generated to contain objects referenced in tp:taxon-treatment.--><fig-group id="F13830786" position="float" orientation="portrait"><caption><p><italic><tp:taxon-name><tp:taxon-name-part taxon-name-part-type="genus" reg="Drino">Drino</tp:taxon-name-part> <tp:taxon-name-part taxon-name-part-type="species" reg="adiscalis">adiscalis</tp:taxon-name-part></tp:taxon-name></italic> (Chao), holotype of <italic><tp:taxon-name><tp:taxon-name-part taxon-name-part-type="genus" reg="Lydella">Lydella</tp:taxon-name-part> <tp:taxon-name-part taxon-name-part-type="species" reg="adiscalis">adiscalis</tp:taxon-name-part></tp:taxon-name></italic> Chao (IZCAS IOZ(E)222699, Institute of Zoology, Beijing).</p></caption><fig id="F13830791" position="float" orientation="portrait"><object-id xmlns:xlink="http://www.w3.org/1999/xlink" content-type="arpha" xlink:type="simple">6D357474-9AD6-5A63-AD93-9670CF2D3E15</object-id><object-id xmlns:xlink="http://www.w3.org/1999/xlink" content-type="doi" xlink:type="simple">10.3897/BDJ.14.e175030.figure10a</object-id><label>Figure 10a.</label><caption><p>male body in dorsal view</p></caption><graphic xmlns:xlink="http://www.w3.org/1999/xlink" xlink:href="bdj-14-e175030-g010_a.jpg" xlink:type="simple" position="float" orientation="portrait" id="oo_1514434.jpg"><uri content-type="original_file" xlink:type="simple">https://binary.pensoft.net/fig/1514434</uri></graphic></fig><fig id="F13830792" position="float" orientation="portrait"><object-id xmlns:xlink="http://www.w3.org/1999/xlink" content-type="arpha" xlink:type="simple">F989A570-67F8-5B27-8B8A-0A3C99BB62E8</object-id><object-id xmlns:xlink="http://www.w3.org/1999/xlink" content-type="doi" xlink:type="simple">10.3897/BDJ.14.e175030.figure10b</object-id><label>Figure 10b.</label><caption><p>male body in lateral view </p></caption><graphic xmlns:xlink="http://www.w3.org/1999/xlink" xlink:href="bdj-14-e175030-g010_b.jpg" xlink:type="simple" position="float" orientation="portrait" id="oo_1514435.jpg"><uri content-type="original_file" xlink:type="simple">https://binary.pensoft.net/fig/1514435</uri></graphic></fig><fig id="F13830793" position="float" orientation="portrait"><object-id xmlns:xlink="http://www.w3.org/1999/xlink" content-type="arpha" xlink:type="simple">09441C05-5CFA-5E91-A56C-C42656217B68</object-id><object-id xmlns:xlink="http://www.w3.org/1999/xlink" content-type="doi" xlink:type="simple">10.3897/BDJ.14.e175030.figure10c</object-id><label>Figure 10c.</label><caption><p>male head in anterior view </p></caption><graphic xmlns:xlink="http://www.w3.org/1999/xlink" xlink:href="bdj-14-e175030-g010_c.jpg" xlink:type="simple" position="float" orientation="portrait" id="oo_1514436.jpg"><uri content-type="original_file" xlink:type="simple">https://binary.pensoft.net/fig/1514436</uri></graphic></fig><fig id="F13830794" position="float" orientation="portrait"><object-id xmlns:xlink="http://www.w3.org/1999/xlink" content-type="arpha" xlink:type="simple">F2679257-E851-5C0D-98C4-84BEA9F2547B</object-id><object-id xmlns:xlink="http://www.w3.org/1999/xlink" content-type="doi" xlink:type="simple">10.3897/BDJ.14.e175030.figure10d</object-id><label>Figure 10d.</label><caption><p>male head in latera view</p></caption><graphic xmlns:xlink="http://www.w3.org/1999/xlink" xlink:href="bdj-14-e175030-g010_d.jpg" xlink:type="simple" position="float" orientation="portrait" id="oo_1514437.jpg"><uri content-type="original_file" xlink:type="simple">https://binary.pensoft.net/fig/1514437</uri></graphic></fig></fig-group><fig id="F13830791" position="float" orientation="portrait"><object-id xmlns:xlink="http://www.w3.org/1999/xlink" content-type="arpha" xlink:type="simple">6D357474-9AD6-5A63-AD93-9670CF2D3E15</object-id><object-id xmlns:xlink="http://www.w3.org/1999/xlink" content-type="doi" xlink:type="simple">10.3897/BDJ.14.e175030.figure10a</object-id><label>Figure 10a.</label><caption><p>male body in dorsal view</p></caption><graphic xmlns:xlink="http://www.w3.org/1999/xlink" xlink:href="bdj-14-e175030-g010_a.jpg" xlink:type="simple" position="float" orientation="portrait" id="oo_1514434.jpg"><uri content-type="original_file" xlink:type="simple">https://binary.pensoft.net/fig/1514434</uri></graphic></fig><fig id="F13830792" position="float" orientation="portrait"><object-id xmlns:xlink="http://www.w3.org/1999/xlink" content-type="arpha" xlink:type="simple">F989A570-67F8-5B27-8B8A-0A3C99BB62E8</object-id><object-id xmlns:xlink="http://www.w3.org/1999/xlink" content-type="doi" xlink:type="simple">10.3897/BDJ.14.e175030.figure10b</object-id><label>Figure 10b.</label><caption><p>male body in lateral view </p></caption><graphic xmlns:xlink="http://www.w3.org/1999/xlink" xlink:href="bdj-14-e175030-g010_b.jpg" xlink:type="simple" position="float" orientation="portrait" id="oo_1514435.jpg"><uri content-type="original_file" xlink:type="simple">https://binary.pensoft.net/fig/1514435</uri></graphic></fig><fig id="F13830793" position="float" orientation="portrait"><object-id xmlns:xlink="http://www.w3.org/1999/xlink" content-type="arpha" xlink:type="simple">09441C05-5CFA-5E91-A56C-C42656217B68</object-id><object-id xmlns:xlink="http://www.w3.org/1999/xlink" content-type="doi" xlink:type="simple">10.3897/BDJ.14.e175030.figure10c</object-id><label>Figure 10c.</label><caption><p>male head in anterior view </p></caption><graphic xmlns:xlink="http://www.w3.org/1999/xlink" xlink:href="bdj-14-e175030-g010_c.jpg" xlink:type="simple" position="float" orientation="portrait" id="oo_1514436.jpg"><uri content-type="original_file" xlink:type="simple">https://binary.pensoft.net/fig/1514436</uri></graphic></fig><fig id="F13830794" position="float" orientation="portrait"><object-id xmlns:xlink="http://www.w3.org/1999/xlink" content-type="arpha" xlink:type="simple">F2679257-E851-5C0D-98C4-84BEA9F2547B</object-id><object-id xmlns:xlink="http://www.w3.org/1999/xlink" content-type="doi" xlink:type="simple">10.3897/BDJ.14.e175030.figure10d</object-id><label>Figure 10d.</label><caption><p>male head in latera view</p></caption><graphic xmlns:xlink="http://www.w3.org/1999/xlink" xlink:href="bdj-14-e175030-g010_d.jpg" xlink:type="simple" position="float" orientation="portrait" id="oo_1514437.jpg"><uri content-type="original_file" xlink:type="simple">https://binary.pensoft.net/fig/1514437</uri></graphic></fig><fig-group id="F13575332" position="float" orientation="portrait"><caption><p><italic><tp:taxon-name><tp:taxon-name-part taxon-name-part-type="genus" reg="Drino">Drino</tp:taxon-name-part> <tp:taxon-name-part taxon-name-part-type="species" reg="adiscalis">adiscalis</tp:taxon-name-part></tp:taxon-name></italic> (Chao), holotype (IZCAS IOZ(E)222699). (Redrawn from <xref ref-type="bibr" rid="B13535289">Chao et al. 1998</xref>: 1831)</p></caption><fig id="F13575337" position="float" orientation="portrait"><object-id xmlns:xlink="http://www.w3.org/1999/xlink" content-type="arpha" xlink:type="simple">7681A8B6-4ED6-5B5D-993B-CCB639A5DF93</object-id><object-id xmlns:xlink="http://www.w3.org/1999/xlink" content-type="doi" xlink:type="simple">10.3897/BDJ.14.e175030.figure11a</object-id><label>Figure 11a.</label><caption><p>male cerci, surstyli in caudal view. </p></caption><graphic xmlns:xlink="http://www.w3.org/1999/xlink" xlink:href="bdj-14-e175030-g011_a.jpg" xlink:type="simple" position="float" orientation="portrait" id="oo_1435956.jpg"><uri content-type="original_file" xlink:type="simple">https://binary.pensoft.net/fig/1435956</uri></graphic></fig><fig id="F13575338" position="float" orientation="portrait"><object-id xmlns:xlink="http://www.w3.org/1999/xlink" content-type="arpha" xlink:type="simple">9B6116C4-0B36-5DE9-BE0E-0D42215FDF56</object-id><object-id xmlns:xlink="http://www.w3.org/1999/xlink" content-type="doi" xlink:type="simple">10.3897/BDJ.14.e175030.figure11b</object-id><label>Figure 11b.</label><caption><p>male cercus, surstylus, epandrium and phallus (part) in lateral view. </p></caption><graphic xmlns:xlink="http://www.w3.org/1999/xlink" xlink:href="bdj-14-e175030-g011_b.jpg" xlink:type="simple" position="float" orientation="portrait" id="oo_1435957.jpg"><uri content-type="original_file" xlink:type="simple">https://binary.pensoft.net/fig/1435957</uri></graphic></fig></fig-group><fig id="F13575337" position="float" orientation="portrait"><object-id xmlns:xlink="http://www.w3.org/1999/xlink" content-type="arpha" xlink:type="simple">7681A8B6-4ED6-5B5D-993B-CCB639A5DF93</object-id><object-id xmlns:xlink="http://www.w3.org/1999/xlink" content-type="doi" xlink:type="simple">10.3897/BDJ.14.e175030.figure11a</object-id><label>Figure 11a.</label><caption><p>male cerci, surstyli in caudal view. </p></caption><graphic xmlns:xlink="http://www.w3.org/1999/xlink" xlink:href="bdj-14-e175030-g011_a.jpg" xlink:type="simple" position="float" orientation="portrait" id="oo_1435956.jpg"><uri content-type="original_file" xlink:type="simple">https://binary.pensoft.net/fig/1435956</uri></graphic></fig><fig id="F13575338" position="float" orientation="portrait"><object-id xmlns:xlink="http://www.w3.org/1999/xlink" content-type="arpha" xlink:type="simple">9B6116C4-0B36-5DE9-BE0E-0D42215FDF56</object-id><object-id xmlns:xlink="http://www.w3.org/1999/xlink" content-type="doi" xlink:type="simple">10.3897/BDJ.14.e175030.figure11b</object-id><label>Figure 11b.</label><caption><p>male cercus, surstylus, epandrium and phallus (part) in lateral view. </p></caption><graphic xmlns:xlink="http://www.w3.org/1999/xlink" xlink:href="bdj-14-e175030-g011_b.jpg" xlink:type="simple" position="float" orientation="portrait" id="oo_1435957.jpg"><uri content-type="original_file" xlink:type="simple">https://binary.pensoft.net/fig/1435957</uri></graphic></fig></tp:treatment-sec><ref-list><ref id="B13535276"><element-citation xmlns:xlink="http://www.w3.org/1999/xlink" publication-type="chapter" xlink:type="simple"><person-group person-group-type="author"><name name-style="western"><surname>Chao</surname><given-names>C. M.</given-names></name><name name-style="western"><surname>Shi</surname><given-names>Y. S.</given-names></name></person-group><year>1982</year><chapter-title>Diptera: Sarcophagidae.</chapter-title><person-group person-group-type="editor"><name name-style="western"><surname>The Comprehensive Scientific Expedition to the Qinghai-Xizang Plateau</surname><given-names>Chinese Academy of Sciences.</given-names></name><etal/></person-group><source> Insects of Xizang</source><volume>Volume 2</volume><publisher-name>Science Press</publisher-name><publisher-loc>Beijing</publisher-loc><size units="page">227-233</size><comment content-type="language">Chinese with English summary</comment></element-citation></ref><ref id="B13535289"><element-citation xmlns:xlink="http://www.w3.org/1999/xlink" publication-type="chapter" xlink:type="simple"><person-group person-group-type="author"><name name-style="western"><surname>Chao</surname><given-names>C. M.</given-names></name><name name-style="western"><surname>Liang</surname><given-names>E. Y.</given-names></name><name name-style="western"><surname>Shi</surname><given-names>Y. S.</given-names></name><name name-style="western"><surname>Sun</surname><given-names>X. K.</given-names></name><name name-style="western"><surname>Zhou</surname><given-names>S. X.</given-names></name><name name-style="western"><surname>Chen</surname><given-names>R. J.</given-names></name></person-group><year>1998</year><chapter-title>Tachinidae</chapter-title><person-group person-group-type="editor"><name name-style="western"><surname>Xue</surname><given-names>W. Q.</given-names></name><name name-style="western"><surname>Chao</surname><given-names>C. M.</given-names></name></person-group><source>Flies of China</source><volume>Volume 2</volume><publisher-name>Liaoning Science and Technology Press</publisher-name><publisher-loc>Shenyang</publisher-loc><size units="page">17 pp. + 1366–2425 + 32 pls.</size><comment content-type="language">Chinese</comment></element-citation></ref><ref id="B13536599"><element-citation xmlns:xlink="http://www.w3.org/1999/xlink" publication-type="book" xlink:type="simple"><person-group person-group-type="author"><name name-style="western"><surname>Xue</surname><given-names>W. Q.</given-names></name><name name-style="western"><surname>Wang</surname><given-names>M. F.</given-names></name></person-group><year>2006</year><source>Flies of the Qinghai-Xizang Plateau (<tp:taxon-name><tp:taxon-name-part taxon-name-part-type="class" reg="Insecta">Insecta</tp:taxon-name-part></tp:taxon-name>: <tp:taxon-name><tp:taxon-name-part taxon-name-part-type="order" reg="Diptera">Diptera</tp:taxon-name-part></tp:taxon-name>)</source><publisher-name>Science Press</publisher-name><publisher-loc>Beijing</publisher-loc><size units="page">336</size><comment content-type="language">Chinese</comment></element-citation></ref><ref id="B13536262"><element-citation xmlns:xlink="http://www.w3.org/1999/xlink" publication-type="article" xlink:type="simple"><person-group person-group-type="author"><name name-style="western"><surname>O’Hara</surname><given-names>J. E.</given-names></name><name name-style="western"><surname>Shima</surname><given-names>H.</given-names></name><name name-style="western"><surname>Zhang</surname><given-names>C.</given-names></name></person-group><year>2009</year><article-title>Annotated Catalogue of the <tp:taxon-name><tp:taxon-name-part taxon-name-part-type="family" reg="Tachinidae">Tachinidae</tp:taxon-name-part></tp:taxon-name> (<tp:taxon-name><tp:taxon-name-part taxon-name-part-type="class" reg="Insecta">Insecta</tp:taxon-name-part></tp:taxon-name>: <tp:taxon-name><tp:taxon-name-part taxon-name-part-type="order" reg="Diptera">Diptera</tp:taxon-name-part></tp:taxon-name>) of China</article-title><source>Zootaxa</source><volume>2190</volume><fpage>1</fpage><lpage>236</lpage></element-citation></ref><ref id="B13536617"><element-citation xmlns:xlink="http://www.w3.org/1999/xlink" publication-type="book" xlink:type="simple"><person-group person-group-type="author"><name name-style="western"><surname>Zhang</surname><given-names>C. T.</given-names></name><etal/></person-group><year>2016</year><source><tp:taxon-name><tp:taxon-name-part taxon-name-part-type="family" reg="Tachinidae">Tachinidae</tp:taxon-name-part></tp:taxon-name> of Northeast China</source><publisher-name>Science Press</publisher-name><publisher-loc>Beijing</publisher-loc><size units="page"> 698</size></element-citation></ref><ref id="B13536279"><element-citation xmlns:xlink="http://www.w3.org/1999/xlink" publication-type="book" xlink:type="simple"><person-group person-group-type="author"><name name-style="western"><surname>O’Hara</surname><given-names>J. E.</given-names></name><name name-style="western"><surname>Henderson</surname><given-names>S. J.</given-names></name><name name-style="western"><surname>Wood</surname><given-names>D. M.</given-names></name></person-group><year>2020</year><source>Preliminary checklist of the <tp:taxon-name><tp:taxon-name-part taxon-name-part-type="family" reg="Tachinidae">Tachinidae</tp:taxon-name-part></tp:taxon-name> (<tp:taxon-name><tp:taxon-name-part taxon-name-part-type="order" reg="Diptera">Diptera</tp:taxon-name-part></tp:taxon-name>) of the world</source><publisher-name>Version 2.1. PDF document, 1039 pp.</publisher-name><uri xlink:type="simple">http://www.nadsdiptera.org/Tach/WorldTachs/Checklist/Worldchecklist.html (accessed 29 September 2025)</uri></element-citation></ref><ref id="B13536287"><element-citation xmlns:xlink="http://www.w3.org/1999/xlink" publication-type="chapter" xlink:type="simple"><person-group person-group-type="author"><name name-style="western"><surname>O’Hara</surname><given-names>J. E.</given-names></name><name name-style="western"><surname>Zhang</surname><given-names>C. T.</given-names></name><name name-style="western"><surname>Shima</surname><given-names>H.</given-names></name></person-group><year>2020</year><chapter-title>Tachinidae</chapter-title><person-group person-group-type="editor"><name name-style="western"><surname>Yang</surname><given-names>D.</given-names></name><name name-style="western"><surname>Wang</surname><given-names>M. Q.</given-names></name><name name-style="western"><surname>Li</surname><given-names>W. L.</given-names></name><name name-style="western"><surname>Xue</surname><given-names>W. Q.</given-names></name><name name-style="western"><surname>Chen</surname><given-names>H. W.</given-names></name><name name-style="western"><surname>Zhang</surname><given-names>C. T.</given-names></name><name name-style="western"><surname>Liu</surname><given-names>G. C.</given-names></name><name name-style="western"><surname>Zhang</surname><given-names>W. X.</given-names></name><name name-style="western"><surname>Huo</surname><given-names>K. K.</given-names></name><name name-style="western"><surname>Shi</surname><given-names>L.</given-names></name></person-group><source>Species Catalogue of China, Vol. 2. Animals, <tp:taxon-name><tp:taxon-name-part taxon-name-part-type="class" reg="Insecta">Insecta</tp:taxon-name-part></tp:taxon-name> (VII), <tp:taxon-name><tp:taxon-name-part taxon-name-part-type="order" reg="Diptera">Diptera</tp:taxon-name-part></tp:taxon-name> (3): Cyclorrhaphous <tp:taxon-name><tp:taxon-name-part taxon-name-part-type="suborder" reg="Brachycera">Brachycera</tp:taxon-name-part></tp:taxon-name></source><publisher-name>Science Press</publisher-name><publisher-loc>Beijing</publisher-loc><size units="page">841–963</size></element-citation></ref></ref-list></tp:taxon-treatment>
