# Supplementary material for: Four new species of subgenus Drino (sensu stricto) Robineau-Desvoidy, 1863 from China, with a review of the Chinese species (Diptera, Tachinidae)
Source: Biodivers Data J. 2026 Jul 8;14:e175030. doi: 10.3897/BDJ.14.e175030 (PMC13373582; doi:10.3897/BDJ.14.e175030)
Supplement: XML Treatment for Drino angustivitta [file BDJ.14.e175030-treatment7.xml]

<!DOCTYPE tp:taxon-treatment
  PUBLIC "-//TaxonX//DTD Taxonomic Treatment Publishing DTD v0 20100105//EN" "tax-treatment-NSO.dtd">
<tp:taxon-treatment xmlns:tp="http://www.plazi.org/taxpub"><tp:treatment-meta><mixed-citation publication-type="journal"><person-group><name><surname>Liu</surname><given-names>Xusheng</given-names></name><name><surname>Zhang</surname><given-names>Chuntian</given-names></name></person-group><article-title>Four new species of subgenus <italic><tp:taxon-name><tp:taxon-name-part taxon-name-part-type="genus" reg="Drino"/><tp:taxon-name-part taxon-name-part-type="subgenus" reg="Drino">Drino</tp:taxon-name-part></tp:taxon-name></italic> (<italic>sensu stricto</italic>) Robineau-Desvoidy, 1863 from China, with a review of the Chinese species (<tp:taxon-name><tp:taxon-name-part taxon-name-part-type="order" reg="Diptera">Diptera</tp:taxon-name-part></tp:taxon-name>, <tp:taxon-name><tp:taxon-name-part taxon-name-part-type="family" reg="Tachinidae">Tachinidae</tp:taxon-name-part></tp:taxon-name>)</article-title><source>Biodivers Data J</source><day>08</day><month>07</month><year>2026</year><volume>14</volume><pub-id pub-id-type="doi">10.3897/BDJ.14.e175030</pub-id></mixed-citation></tp:treatment-meta><tp:nomenclature><tp:taxon-name><object-id xmlns:xlink="http://www.w3.org/1999/xlink" content-type="arpha" xlink:type="simple">C3022024-2D1B-53A9-93DF-C319FEADAF93</object-id><tp:taxon-name-part taxon-name-part-type="genus">Drino</tp:taxon-name-part> <tp:taxon-name-part taxon-name-part-type="species">angustivitta</tp:taxon-name-part></tp:taxon-name><tp:taxon-authority>Liang &amp; Chao, 1998</tp:taxon-authority><tp:nomenclature-citation-list><tp:nomenclature-citation><tp:taxon-name><tp:taxon-name-part taxon-name-part-type="genus" reg="Drino">Drino</tp:taxon-name-part> <tp:taxon-name-part taxon-name-part-type="species" reg="angustivitta">angustivitta</tp:taxon-name-part></tp:taxon-name><comment> Liang &amp; Chao in Chao et al., 1998. – <xref ref-type="bibr" rid="B13535289">Chao et al. 1998</xref>: 1830. – <xref ref-type="bibr" rid="B13536262">O’Hara et al. 2009</xref>: 66 (Catalog). – <xref ref-type="bibr" rid="B13536279">O’Hara et al. 2020a</xref>: 315 (Catalog). – <xref ref-type="bibr" rid="B13536287">O’Hara et al. 2020</xref>: 879 (Catalog). Type material deposited in IZCAS, examined.</comment></tp:nomenclature-citation></tp:nomenclature-citation-list></tp:nomenclature><tp:treatment-sec sec-type="materials"><title>Materials</title><list list-type="alpha-lower" list-content="occurrences"><list-item><p><bold>Type status:</bold> <named-content xmlns:xlink="http://www.w3.org/1999/xlink" content-type="dwc:typeStatus" xlink:type="simple">Holotype</named-content>. <bold>Occurrence:</bold> recordedBy: <named-content xmlns:xlink="http://www.w3.org/1999/xlink" content-type="dwc:recordedBy" xlink:type="simple">Zhaoke Liang</named-content>; individualCount: <named-content xmlns:xlink="http://www.w3.org/1999/xlink" content-type="dwc:individualCount" xlink:type="simple">1</named-content>; sex: <named-content xmlns:xlink="http://www.w3.org/1999/xlink" content-type="dwc:sex" xlink:type="simple">male</named-content>; lifeStage: <named-content xmlns:xlink="http://www.w3.org/1999/xlink" content-type="dwc:lifeStage" xlink:type="simple">adult</named-content>; occurrenceID: <named-content xmlns:xlink="http://www.w3.org/1999/xlink" content-type="dwc:occurrenceID" xlink:type="simple">C537E711-62F3-5BFD-BE3D-E18F156FEB1A</named-content>; <bold>Taxon:</bold> scientificName: <named-content xmlns:xlink="http://www.w3.org/1999/xlink" content-type="dwc:scientificName" xlink:type="simple"><italic><tp:taxon-name><tp:taxon-name-part taxon-name-part-type="genus" reg="Drino">Drino</tp:taxon-name-part> <tp:taxon-name-part taxon-name-part-type="species" reg="angustibitta">angustibitta</tp:taxon-name-part></tp:taxon-name></italic></named-content>; <bold>Location:</bold> country: <named-content xmlns:xlink="http://www.w3.org/1999/xlink" content-type="dwc:country" xlink:type="simple">China</named-content>; stateProvince: <named-content xmlns:xlink="http://www.w3.org/1999/xlink" content-type="dwc:stateProvince" xlink:type="simple">Hainan</named-content>; locality: <named-content xmlns:xlink="http://www.w3.org/1999/xlink" content-type="dwc:locality" xlink:type="simple">Wuzhi mountains</named-content>; <bold>Identification:</bold> identifiedBy: <named-content xmlns:xlink="http://www.w3.org/1999/xlink" content-type="dwc:identifiedBy" xlink:type="simple">Jianming Zhao</named-content>; dateIdentified: <named-content xmlns:xlink="http://www.w3.org/1999/xlink" content-type="dwc:dateIdentified" xlink:type="simple">1982</named-content>; <bold>Event:</bold> eventDate: <named-content xmlns:xlink="http://www.w3.org/1999/xlink" content-type="dwc:eventDate" xlink:type="simple">12.Ⅵ.1982</named-content>; <bold>Record Level:</bold> collectionCode: <named-content xmlns:xlink="http://www.w3.org/1999/xlink" content-type="dwc:collectionCode" xlink:type="simple">Insects</named-content></p></list-item><list-item><p><bold>Type status:</bold> <named-content xmlns:xlink="http://www.w3.org/1999/xlink" content-type="dwc:typeStatus" xlink:type="simple">Paratype</named-content>. <bold>Occurrence:</bold> recordedBy: <named-content xmlns:xlink="http://www.w3.org/1999/xlink" content-type="dwc:recordedBy" xlink:type="simple">Zhaoke Liang</named-content>; individualCount: <named-content xmlns:xlink="http://www.w3.org/1999/xlink" content-type="dwc:individualCount" xlink:type="simple">1</named-content>; sex: <named-content xmlns:xlink="http://www.w3.org/1999/xlink" content-type="dwc:sex" xlink:type="simple">male</named-content>; lifeStage: <named-content xmlns:xlink="http://www.w3.org/1999/xlink" content-type="dwc:lifeStage" xlink:type="simple">adult</named-content>; occurrenceID: <named-content xmlns:xlink="http://www.w3.org/1999/xlink" content-type="dwc:occurrenceID" xlink:type="simple">5843D6E6-15AC-52F5-B5C5-D54C22469CFC</named-content>; <bold>Taxon:</bold> scientificName: <named-content xmlns:xlink="http://www.w3.org/1999/xlink" content-type="dwc:scientificName" xlink:type="simple"><italic><tp:taxon-name><tp:taxon-name-part taxon-name-part-type="genus" reg="Drino">Drino</tp:taxon-name-part> <tp:taxon-name-part taxon-name-part-type="species" reg="angustibitta">angustibitta</tp:taxon-name-part></tp:taxon-name></italic></named-content>; <bold>Location:</bold> country: <named-content xmlns:xlink="http://www.w3.org/1999/xlink" content-type="dwc:country" xlink:type="simple">China</named-content>; stateProvince: <named-content xmlns:xlink="http://www.w3.org/1999/xlink" content-type="dwc:stateProvince" xlink:type="simple">Hainan</named-content>; locality: <named-content xmlns:xlink="http://www.w3.org/1999/xlink" content-type="dwc:locality" xlink:type="simple">Wuzhi mountains</named-content>; <bold>Identification:</bold> identifiedBy: <named-content xmlns:xlink="http://www.w3.org/1999/xlink" content-type="dwc:identifiedBy" xlink:type="simple">Jianming Zhao</named-content>; dateIdentified: <named-content xmlns:xlink="http://www.w3.org/1999/xlink" content-type="dwc:dateIdentified" xlink:type="simple">1982</named-content>; <bold>Event:</bold> eventDate: <named-content xmlns:xlink="http://www.w3.org/1999/xlink" content-type="dwc:eventDate" xlink:type="simple">12.Ⅵ.1982</named-content>; <bold>Record Level:</bold> collectionCode: <named-content xmlns:xlink="http://www.w3.org/1999/xlink" content-type="dwc:collectionCode" xlink:type="simple">Insects</named-content></p></list-item><list-item><p><bold>Type status:</bold> <named-content xmlns:xlink="http://www.w3.org/1999/xlink" content-type="dwc:typeStatus" xlink:type="simple">Paratype</named-content>. <bold>Occurrence:</bold> recordedBy: <named-content xmlns:xlink="http://www.w3.org/1999/xlink" content-type="dwc:recordedBy" xlink:type="simple">Baolin Zhang</named-content>; individualCount: <named-content xmlns:xlink="http://www.w3.org/1999/xlink" content-type="dwc:individualCount" xlink:type="simple">1</named-content>; sex: <named-content xmlns:xlink="http://www.w3.org/1999/xlink" content-type="dwc:sex" xlink:type="simple">male</named-content>; lifeStage: <named-content xmlns:xlink="http://www.w3.org/1999/xlink" content-type="dwc:lifeStage" xlink:type="simple">adult</named-content>; occurrenceID: <named-content xmlns:xlink="http://www.w3.org/1999/xlink" content-type="dwc:occurrenceID" xlink:type="simple">B20DFEBF-05A7-5179-A70F-DFEF57F5AF0C</named-content>; <bold>Taxon:</bold> scientificName: <named-content xmlns:xlink="http://www.w3.org/1999/xlink" content-type="dwc:scientificName" xlink:type="simple"><italic><tp:taxon-name><tp:taxon-name-part taxon-name-part-type="genus" reg="Drino">Drino</tp:taxon-name-part> <tp:taxon-name-part taxon-name-part-type="species" reg="angustibitta">angustibitta</tp:taxon-name-part></tp:taxon-name></italic></named-content>; <bold>Location:</bold> country: <named-content xmlns:xlink="http://www.w3.org/1999/xlink" content-type="dwc:country" xlink:type="simple">China</named-content>; stateProvince: <named-content xmlns:xlink="http://www.w3.org/1999/xlink" content-type="dwc:stateProvince" xlink:type="simple">Hainan</named-content>; locality: <named-content xmlns:xlink="http://www.w3.org/1999/xlink" content-type="dwc:locality" xlink:type="simple">Xinglong County</named-content>; <bold>Identification:</bold> identifiedBy: <named-content xmlns:xlink="http://www.w3.org/1999/xlink" content-type="dwc:identifiedBy" xlink:type="simple">Jianming Zhao</named-content>; dateIdentified: <named-content xmlns:xlink="http://www.w3.org/1999/xlink" content-type="dwc:dateIdentified" xlink:type="simple">1963</named-content>; <bold>Event:</bold> eventDate: <named-content xmlns:xlink="http://www.w3.org/1999/xlink" content-type="dwc:eventDate" xlink:type="simple">6.Ⅴ.1963</named-content>; <bold>Record Level:</bold> collectionCode: <named-content xmlns:xlink="http://www.w3.org/1999/xlink" content-type="dwc:collectionCode" xlink:type="simple">Insects</named-content></p></list-item><list-item><p><bold>Type status:</bold> <named-content xmlns:xlink="http://www.w3.org/1999/xlink" content-type="dwc:typeStatus" xlink:type="simple">Paratype</named-content>. <bold>Occurrence:</bold> recordedBy: <named-content xmlns:xlink="http://www.w3.org/1999/xlink" content-type="dwc:recordedBy" xlink:type="simple">Zide Fan</named-content>; individualCount: <named-content xmlns:xlink="http://www.w3.org/1999/xlink" content-type="dwc:individualCount" xlink:type="simple">1</named-content>; sex: <named-content xmlns:xlink="http://www.w3.org/1999/xlink" content-type="dwc:sex" xlink:type="simple">male</named-content>; lifeStage: <named-content xmlns:xlink="http://www.w3.org/1999/xlink" content-type="dwc:lifeStage" xlink:type="simple">adult</named-content>; occurrenceID: <named-content xmlns:xlink="http://www.w3.org/1999/xlink" content-type="dwc:occurrenceID" xlink:type="simple">04730FDE-ED79-5C8D-86B6-1752E290AB1E</named-content>; <bold>Taxon:</bold> scientificName: <named-content xmlns:xlink="http://www.w3.org/1999/xlink" content-type="dwc:scientificName" xlink:type="simple"><italic><tp:taxon-name><tp:taxon-name-part taxon-name-part-type="genus" reg="Drino">Drino</tp:taxon-name-part> <tp:taxon-name-part taxon-name-part-type="species" reg="angustibitta">angustibitta</tp:taxon-name-part></tp:taxon-name></italic></named-content>; <bold>Location:</bold> country: <named-content xmlns:xlink="http://www.w3.org/1999/xlink" content-type="dwc:country" xlink:type="simple">China</named-content>; stateProvince: <named-content xmlns:xlink="http://www.w3.org/1999/xlink" content-type="dwc:stateProvince" xlink:type="simple">Hunan</named-content>; locality: <named-content xmlns:xlink="http://www.w3.org/1999/xlink" content-type="dwc:locality" xlink:type="simple">Jianyang City</named-content>; <bold>Identification:</bold> identifiedBy: <named-content xmlns:xlink="http://www.w3.org/1999/xlink" content-type="dwc:identifiedBy" xlink:type="simple">Jianming Zhao</named-content>; dateIdentified: <named-content xmlns:xlink="http://www.w3.org/1999/xlink" content-type="dwc:dateIdentified" xlink:type="simple">1957</named-content>; <bold>Event:</bold> eventDate: <named-content xmlns:xlink="http://www.w3.org/1999/xlink" content-type="dwc:eventDate" xlink:type="simple">4–5.Ⅷ.1957</named-content>; <bold>Record Level:</bold> collectionCode: <named-content xmlns:xlink="http://www.w3.org/1999/xlink" content-type="dwc:collectionCode" xlink:type="simple">Insects</named-content></p></list-item><list-item><p><bold>Type status:</bold> <named-content xmlns:xlink="http://www.w3.org/1999/xlink" content-type="dwc:typeStatus" xlink:type="simple">Other material</named-content>. <bold>Occurrence:</bold> recordedBy: <named-content xmlns:xlink="http://www.w3.org/1999/xlink" content-type="dwc:recordedBy" xlink:type="simple">Chuntian Zhang &amp; Xinyi Li</named-content>; individualCount: <named-content xmlns:xlink="http://www.w3.org/1999/xlink" content-type="dwc:individualCount" xlink:type="simple">1</named-content>; sex: <named-content xmlns:xlink="http://www.w3.org/1999/xlink" content-type="dwc:sex" xlink:type="simple">female</named-content>; lifeStage: <named-content xmlns:xlink="http://www.w3.org/1999/xlink" content-type="dwc:lifeStage" xlink:type="simple">adult</named-content>; occurrenceID: <named-content xmlns:xlink="http://www.w3.org/1999/xlink" content-type="dwc:occurrenceID" xlink:type="simple">54DA0573-57AF-5061-88C4-457C7794082E</named-content>; <bold>Taxon:</bold> scientificName: <named-content xmlns:xlink="http://www.w3.org/1999/xlink" content-type="dwc:scientificName" xlink:type="simple"><italic><tp:taxon-name><tp:taxon-name-part taxon-name-part-type="genus" reg="Drino">Drino</tp:taxon-name-part> <tp:taxon-name-part taxon-name-part-type="species" reg="angustibitta">angustibitta</tp:taxon-name-part></tp:taxon-name></italic></named-content>; <bold>Location:</bold> country: <named-content xmlns:xlink="http://www.w3.org/1999/xlink" content-type="dwc:country" xlink:type="simple">China</named-content>; stateProvince: <named-content xmlns:xlink="http://www.w3.org/1999/xlink" content-type="dwc:stateProvince" xlink:type="simple">Fujian</named-content>; locality: <named-content xmlns:xlink="http://www.w3.org/1999/xlink" content-type="dwc:locality" xlink:type="simple">Tongmucun Village, Wuyi mountains</named-content>; verbatimElevation: <named-content xmlns:xlink="http://www.w3.org/1999/xlink" content-type="dwc:verbatimElevation" xlink:type="simple">510–630 m</named-content>; verbatimCoordinates: <named-content xmlns:xlink="http://www.w3.org/1999/xlink" content-type="dwc:verbatimCoordinates" xlink:type="simple">27°46'N 117°41'E</named-content>; decimalLatitude: <named-content xmlns:xlink="http://www.w3.org/1999/xlink" content-type="dwc:decimalLatitude" xlink:type="simple">27.7</named-content>; decimalLongitude: <named-content xmlns:xlink="http://www.w3.org/1999/xlink" content-type="dwc:decimalLongitude" xlink:type="simple">117.7</named-content>; <bold>Identification:</bold> identifiedBy: <named-content xmlns:xlink="http://www.w3.org/1999/xlink" content-type="dwc:identifiedBy" xlink:type="simple">Chuntian Zhang</named-content>; dateIdentified: <named-content xmlns:xlink="http://www.w3.org/1999/xlink" content-type="dwc:dateIdentified" xlink:type="simple">2022</named-content>; <bold>Event:</bold> samplingProtocol: <named-content xmlns:xlink="http://www.w3.org/1999/xlink" content-type="dwc:samplingProtocol" xlink:type="simple">sweeping</named-content>; eventDate: <named-content xmlns:xlink="http://www.w3.org/1999/xlink" content-type="dwc:eventDate" xlink:type="simple">26.Ⅵ.2022</named-content>; <bold>Record Level:</bold> collectionCode: <named-content xmlns:xlink="http://www.w3.org/1999/xlink" content-type="dwc:collectionCode" xlink:type="simple">Insects</named-content></p></list-item><list-item><p><bold>Type status:</bold> <named-content xmlns:xlink="http://www.w3.org/1999/xlink" content-type="dwc:typeStatus" xlink:type="simple">Other material</named-content>. <bold>Occurrence:</bold> recordedBy: <named-content xmlns:xlink="http://www.w3.org/1999/xlink" content-type="dwc:recordedBy" xlink:type="simple">Chuntian Zhang &amp; Xinyi Li</named-content>; individualCount: <named-content xmlns:xlink="http://www.w3.org/1999/xlink" content-type="dwc:individualCount" xlink:type="simple">1</named-content>; sex: <named-content xmlns:xlink="http://www.w3.org/1999/xlink" content-type="dwc:sex" xlink:type="simple">female</named-content>; lifeStage: <named-content xmlns:xlink="http://www.w3.org/1999/xlink" content-type="dwc:lifeStage" xlink:type="simple">adult</named-content>; occurrenceID: <named-content xmlns:xlink="http://www.w3.org/1999/xlink" content-type="dwc:occurrenceID" xlink:type="simple">79EDD806-AAC9-5B34-AC8B-78E1A64ECC84</named-content>; <bold>Taxon:</bold> scientificName: <named-content xmlns:xlink="http://www.w3.org/1999/xlink" content-type="dwc:scientificName" xlink:type="simple"><italic><tp:taxon-name><tp:taxon-name-part taxon-name-part-type="genus" reg="Drino">Drino</tp:taxon-name-part> <tp:taxon-name-part taxon-name-part-type="species" reg="angustibitta">angustibitta</tp:taxon-name-part></tp:taxon-name></italic></named-content>; <bold>Location:</bold> country: <named-content xmlns:xlink="http://www.w3.org/1999/xlink" content-type="dwc:country" xlink:type="simple">China</named-content>; stateProvince: <named-content xmlns:xlink="http://www.w3.org/1999/xlink" content-type="dwc:stateProvince" xlink:type="simple">Hunan</named-content>; locality: <named-content xmlns:xlink="http://www.w3.org/1999/xlink" content-type="dwc:locality" xlink:type="simple">Dupangling Nature Reserve, Yongzhou City</named-content>; verbatimElevation: <named-content xmlns:xlink="http://www.w3.org/1999/xlink" content-type="dwc:verbatimElevation" xlink:type="simple">380–460 m</named-content>; verbatimCoordinates: <named-content xmlns:xlink="http://www.w3.org/1999/xlink" content-type="dwc:verbatimCoordinates" xlink:type="simple">25°27'N 111°22'E</named-content>; decimalLatitude: <named-content xmlns:xlink="http://www.w3.org/1999/xlink" content-type="dwc:decimalLatitude" xlink:type="simple">25.45</named-content>; decimalLongitude: <named-content xmlns:xlink="http://www.w3.org/1999/xlink" content-type="dwc:decimalLongitude" xlink:type="simple">111.37</named-content>; <bold>Identification:</bold> identifiedBy: <named-content xmlns:xlink="http://www.w3.org/1999/xlink" content-type="dwc:identifiedBy" xlink:type="simple">Chuntian Zhang</named-content>; dateIdentified: <named-content xmlns:xlink="http://www.w3.org/1999/xlink" content-type="dwc:dateIdentified" xlink:type="simple">2020</named-content>; <bold>Event:</bold> samplingProtocol: <named-content xmlns:xlink="http://www.w3.org/1999/xlink" content-type="dwc:samplingProtocol" xlink:type="simple">sweeping</named-content>; eventDate: <named-content xmlns:xlink="http://www.w3.org/1999/xlink" content-type="dwc:eventDate" xlink:type="simple">1–4.Ⅸ.2020</named-content>; <bold>Record Level:</bold> collectionCode: <named-content xmlns:xlink="http://www.w3.org/1999/xlink" content-type="dwc:collectionCode" xlink:type="simple">Insects</named-content></p></list-item><list-item><p><bold>Type status:</bold> <named-content xmlns:xlink="http://www.w3.org/1999/xlink" content-type="dwc:typeStatus" xlink:type="simple">Other material</named-content>. <bold>Occurrence:</bold> recordedBy: <named-content xmlns:xlink="http://www.w3.org/1999/xlink" content-type="dwc:recordedBy" xlink:type="simple">Shidie Liu</named-content>; individualCount: <named-content xmlns:xlink="http://www.w3.org/1999/xlink" content-type="dwc:individualCount" xlink:type="simple">3</named-content>; sex: <named-content xmlns:xlink="http://www.w3.org/1999/xlink" content-type="dwc:sex" xlink:type="simple">female</named-content>; lifeStage: <named-content xmlns:xlink="http://www.w3.org/1999/xlink" content-type="dwc:lifeStage" xlink:type="simple">adult</named-content>; occurrenceID: <named-content xmlns:xlink="http://www.w3.org/1999/xlink" content-type="dwc:occurrenceID" xlink:type="simple">1F13D831-FCF3-5246-81BE-BB8728C8A5B5</named-content>; <bold>Taxon:</bold> scientificName: <named-content xmlns:xlink="http://www.w3.org/1999/xlink" content-type="dwc:scientificName" xlink:type="simple"><italic><tp:taxon-name><tp:taxon-name-part taxon-name-part-type="genus" reg="Drino">Drino</tp:taxon-name-part> <tp:taxon-name-part taxon-name-part-type="species" reg="angustibitta">angustibitta</tp:taxon-name-part></tp:taxon-name></italic></named-content>; <bold>Location:</bold> country: <named-content xmlns:xlink="http://www.w3.org/1999/xlink" content-type="dwc:country" xlink:type="simple">China</named-content>; stateProvince: <named-content xmlns:xlink="http://www.w3.org/1999/xlink" content-type="dwc:stateProvince" xlink:type="simple">Hunan</named-content>; locality: <named-content xmlns:xlink="http://www.w3.org/1999/xlink" content-type="dwc:locality" xlink:type="simple">Longzitou, Longnan, Ganzhou City</named-content>; verbatimElevation: <named-content xmlns:xlink="http://www.w3.org/1999/xlink" content-type="dwc:verbatimElevation" xlink:type="simple">660 m</named-content>; verbatimCoordinates: <named-content xmlns:xlink="http://www.w3.org/1999/xlink" content-type="dwc:verbatimCoordinates" xlink:type="simple">24°43'N 114°44'E</named-content>; decimalLatitude: <named-content xmlns:xlink="http://www.w3.org/1999/xlink" content-type="dwc:decimalLatitude" xlink:type="simple">24.7</named-content>; decimalLongitude: <named-content xmlns:xlink="http://www.w3.org/1999/xlink" content-type="dwc:decimalLongitude" xlink:type="simple">114.7</named-content>; <bold>Identification:</bold> identifiedBy: <named-content xmlns:xlink="http://www.w3.org/1999/xlink" content-type="dwc:identifiedBy" xlink:type="simple">Chuntian Zhang</named-content>; dateIdentified: <named-content xmlns:xlink="http://www.w3.org/1999/xlink" content-type="dwc:dateIdentified" xlink:type="simple">2021</named-content>; <bold>Event:</bold> samplingProtocol: <named-content xmlns:xlink="http://www.w3.org/1999/xlink" content-type="dwc:samplingProtocol" xlink:type="simple">sweeping</named-content>; eventDate: <named-content xmlns:xlink="http://www.w3.org/1999/xlink" content-type="dwc:eventDate" xlink:type="simple">7.Ⅵ.2021</named-content>; <bold>Record Level:</bold> collectionCode: <named-content xmlns:xlink="http://www.w3.org/1999/xlink" content-type="dwc:collectionCode" xlink:type="simple">Insects</named-content></p></list-item></list></tp:treatment-sec><tp:treatment-sec sec-type="Diagnosis"><title>Diagnosis</title><p>Body length (Fig. <xref ref-type="fig" rid="F13830822">12</xref><xref ref-type="fig" rid="F13830827">a</xref>, <xref ref-type="fig" rid="F13830828">b</xref>) 8.0–11.0 mm. Antenna covered with pale yellowish pruinosity, postpedicel pale brown in ground color. Frons (Fig. <xref ref-type="fig" rid="F13830822">12</xref><xref ref-type="fig" rid="F13830829">c</xref>, <xref ref-type="fig" rid="F13830830">d</xref>) of male 0.6 times eye width, frontal vitta about 1/2 as wide as fronto-orbital plate at middle or less, parafacial at narrowest point about 1.4 times postpedicel width, occiput on upper half mostly with white hairs and without black setulae behind postocular row, arista thickened at basal 4/9. Relative lengths of 2nd, 3rd and 4th costal sectors approximately in ratio of 10:13:8. Mid tibia with 1 <italic>ad</italic>, 3 <italic>p</italic> and 1 <italic>v</italic>. Tergite 5 with dense pruinosity on basal 3/5, tergites 4 and 5 without sexual hair patches of appressed hairs ventrally. Cerci (Fig. <xref ref-type="fig" rid="F13575339">13</xref><xref ref-type="fig" rid="F13575344">a</xref>) slender, evenly narrowed, apparently pointed at apex, narrowly separated on apical 1/2 in caudal view, nearly straight in lateral view, pointed to apex. Surstylus slightly shorter than cerci, slightly pointed at apex in caudal view, slightly blunt in lateral view. Pregonite (Fig. <xref ref-type="fig" rid="F13575339">13</xref><xref ref-type="fig" rid="F13575345">b</xref>) with a distinct bend; basiphallus and distiphallus distinctly sclerotized; distiphallus weakly expanded in lateral view and distinctly longer than pregonite.</p></tp:treatment-sec><tp:treatment-sec sec-type="Distribution"><title>Distribution</title><p>China (Provinces Fujian, Hainan, Hunan).</p></tp:treatment-sec><tp:treatment-sec sec-type="Remarks"><title>Remarks</title><p>We have examined the holotype deposited in IZCAS. <italic><tp:taxon-name><tp:taxon-name-part taxon-name-part-type="genus" reg="Drino">D.</tp:taxon-name-part> <tp:taxon-name-part taxon-name-part-type="species" reg="argenticeps">argenticeps</tp:taxon-name-part></tp:taxon-name></italic> (Macquart, 1851) is similar to this species but differs in having frons of male less than half the eye width, tergite 5 covered with dense pruinosity on basal half, and cerci rounded at apex.</p></tp:treatment-sec><tp:treatment-sec><!--Section generated to contain objects referenced in tp:taxon-treatment.--><fig-group id="F13830822" position="float" orientation="portrait"><caption><p><italic><tp:taxon-name><tp:taxon-name-part taxon-name-part-type="genus" reg="Drino">Drino</tp:taxon-name-part> <tp:taxon-name-part taxon-name-part-type="species" reg="angustivitta">angustivitta</tp:taxon-name-part></tp:taxon-name></italic> Liang &amp; Chao, holotype (IZCAS IOZ(E)222749, Institute of Zoology, Beijing).</p></caption><fig id="F13830827" position="float" orientation="portrait"><object-id xmlns:xlink="http://www.w3.org/1999/xlink" content-type="arpha" xlink:type="simple">80224555-D2E8-5AA2-A3D0-3DC92BB28603</object-id><object-id xmlns:xlink="http://www.w3.org/1999/xlink" content-type="doi" xlink:type="simple">10.3897/BDJ.14.e175030.figure12a</object-id><label>Figure 12a.</label><caption><p>male body in dorsal view</p></caption><graphic xmlns:xlink="http://www.w3.org/1999/xlink" xlink:href="bdj-14-e175030-g012_a.jpg" xlink:type="simple" position="float" orientation="portrait" id="oo_1514443.jpg"><uri content-type="original_file" xlink:type="simple">https://binary.pensoft.net/fig/1514443</uri></graphic></fig><fig id="F13830828" position="float" orientation="portrait"><object-id xmlns:xlink="http://www.w3.org/1999/xlink" content-type="arpha" xlink:type="simple">98238680-4C39-589B-85BA-87797AC7AE3C</object-id><object-id xmlns:xlink="http://www.w3.org/1999/xlink" content-type="doi" xlink:type="simple">10.3897/BDJ.14.e175030.figure12b</object-id><label>Figure 12b.</label><caption><p>male body in lateral view</p></caption><graphic xmlns:xlink="http://www.w3.org/1999/xlink" xlink:href="bdj-14-e175030-g012_b.jpg" xlink:type="simple" position="float" orientation="portrait" id="oo_1514444.jpg"><uri content-type="original_file" xlink:type="simple">https://binary.pensoft.net/fig/1514444</uri></graphic></fig><fig id="F13830829" position="float" orientation="portrait"><object-id xmlns:xlink="http://www.w3.org/1999/xlink" content-type="arpha" xlink:type="simple">078715D3-F7B0-5004-A693-9C3DCC3B1E95</object-id><object-id xmlns:xlink="http://www.w3.org/1999/xlink" content-type="doi" xlink:type="simple">10.3897/BDJ.14.e175030.figure12c</object-id><label>Figure 12c.</label><caption><p>male head in anterior view </p></caption><graphic xmlns:xlink="http://www.w3.org/1999/xlink" xlink:href="bdj-14-e175030-g012_c.jpg" xlink:type="simple" position="float" orientation="portrait" id="oo_1514445.jpg"><uri content-type="original_file" xlink:type="simple">https://binary.pensoft.net/fig/1514445</uri></graphic></fig><fig id="F13830830" position="float" orientation="portrait"><object-id xmlns:xlink="http://www.w3.org/1999/xlink" content-type="arpha" xlink:type="simple">C0A37810-054E-578C-81BC-6AE1E85D83D1</object-id><object-id xmlns:xlink="http://www.w3.org/1999/xlink" content-type="doi" xlink:type="simple">10.3897/BDJ.14.e175030.figure12d</object-id><label>Figure 12d.</label><caption><p>male heas in lateral view</p></caption><graphic xmlns:xlink="http://www.w3.org/1999/xlink" xlink:href="bdj-14-e175030-g012_d.jpg" xlink:type="simple" position="float" orientation="portrait" id="oo_1514446.jpg"><uri content-type="original_file" xlink:type="simple">https://binary.pensoft.net/fig/1514446</uri></graphic></fig></fig-group><fig id="F13830827" position="float" orientation="portrait"><object-id xmlns:xlink="http://www.w3.org/1999/xlink" content-type="arpha" xlink:type="simple">80224555-D2E8-5AA2-A3D0-3DC92BB28603</object-id><object-id xmlns:xlink="http://www.w3.org/1999/xlink" content-type="doi" xlink:type="simple">10.3897/BDJ.14.e175030.figure12a</object-id><label>Figure 12a.</label><caption><p>male body in dorsal view</p></caption><graphic xmlns:xlink="http://www.w3.org/1999/xlink" xlink:href="bdj-14-e175030-g012_a.jpg" xlink:type="simple" position="float" orientation="portrait" id="oo_1514443.jpg"><uri content-type="original_file" xlink:type="simple">https://binary.pensoft.net/fig/1514443</uri></graphic></fig><fig id="F13830828" position="float" orientation="portrait"><object-id xmlns:xlink="http://www.w3.org/1999/xlink" content-type="arpha" xlink:type="simple">98238680-4C39-589B-85BA-87797AC7AE3C</object-id><object-id xmlns:xlink="http://www.w3.org/1999/xlink" content-type="doi" xlink:type="simple">10.3897/BDJ.14.e175030.figure12b</object-id><label>Figure 12b.</label><caption><p>male body in lateral view</p></caption><graphic xmlns:xlink="http://www.w3.org/1999/xlink" xlink:href="bdj-14-e175030-g012_b.jpg" xlink:type="simple" position="float" orientation="portrait" id="oo_1514444.jpg"><uri content-type="original_file" xlink:type="simple">https://binary.pensoft.net/fig/1514444</uri></graphic></fig><fig id="F13830829" position="float" orientation="portrait"><object-id xmlns:xlink="http://www.w3.org/1999/xlink" content-type="arpha" xlink:type="simple">078715D3-F7B0-5004-A693-9C3DCC3B1E95</object-id><object-id xmlns:xlink="http://www.w3.org/1999/xlink" content-type="doi" xlink:type="simple">10.3897/BDJ.14.e175030.figure12c</object-id><label>Figure 12c.</label><caption><p>male head in anterior view </p></caption><graphic xmlns:xlink="http://www.w3.org/1999/xlink" xlink:href="bdj-14-e175030-g012_c.jpg" xlink:type="simple" position="float" orientation="portrait" id="oo_1514445.jpg"><uri content-type="original_file" xlink:type="simple">https://binary.pensoft.net/fig/1514445</uri></graphic></fig><fig id="F13830830" position="float" orientation="portrait"><object-id xmlns:xlink="http://www.w3.org/1999/xlink" content-type="arpha" xlink:type="simple">C0A37810-054E-578C-81BC-6AE1E85D83D1</object-id><object-id xmlns:xlink="http://www.w3.org/1999/xlink" content-type="doi" xlink:type="simple">10.3897/BDJ.14.e175030.figure12d</object-id><label>Figure 12d.</label><caption><p>male heas in lateral view</p></caption><graphic xmlns:xlink="http://www.w3.org/1999/xlink" xlink:href="bdj-14-e175030-g012_d.jpg" xlink:type="simple" position="float" orientation="portrait" id="oo_1514446.jpg"><uri content-type="original_file" xlink:type="simple">https://binary.pensoft.net/fig/1514446</uri></graphic></fig><fig-group id="F13575339" position="float" orientation="portrait"><caption><p><italic><tp:taxon-name><tp:taxon-name-part taxon-name-part-type="genus" reg="Drino">Drino</tp:taxon-name-part> <tp:taxon-name-part taxon-name-part-type="species" reg="angustivitta">angustivitta</tp:taxon-name-part></tp:taxon-name></italic> Liang &amp; Chao, holotype (IZCAS). (Redrawn from <xref ref-type="bibr" rid="B13535289">Chao et al. 1998</xref>: 1831)</p></caption><fig id="F13575344" position="float" orientation="portrait"><object-id xmlns:xlink="http://www.w3.org/1999/xlink" content-type="arpha" xlink:type="simple">52A7FC63-74E3-51E4-9469-8DBB4F539BBD</object-id><object-id xmlns:xlink="http://www.w3.org/1999/xlink" content-type="doi" xlink:type="simple">10.3897/BDJ.14.e175030.figure13a</object-id><label>Figure 13a.</label><caption><p>male cerci, surstyli in caudal view.</p></caption><graphic xmlns:xlink="http://www.w3.org/1999/xlink" xlink:href="bdj-14-e175030-g013_a.jpg" xlink:type="simple" position="float" orientation="portrait" id="oo_1435960.jpg"><uri content-type="original_file" xlink:type="simple">https://binary.pensoft.net/fig/1435960</uri></graphic></fig><fig id="F13575345" position="float" orientation="portrait"><object-id xmlns:xlink="http://www.w3.org/1999/xlink" content-type="arpha" xlink:type="simple">E4D8A5BC-7F4A-569C-BD12-D986B2A3AB4F</object-id><object-id xmlns:xlink="http://www.w3.org/1999/xlink" content-type="doi" xlink:type="simple">10.3897/BDJ.14.e175030.figure13b</object-id><label>Figure 13b.</label><caption><p>male cercus, surstylus, epandrium and phallus (part) in lateral view. </p></caption><graphic xmlns:xlink="http://www.w3.org/1999/xlink" xlink:href="bdj-14-e175030-g013_b.jpg" xlink:type="simple" position="float" orientation="portrait" id="oo_1435961.jpg"><uri content-type="original_file" xlink:type="simple">https://binary.pensoft.net/fig/1435961</uri></graphic></fig></fig-group><fig id="F13575344" position="float" orientation="portrait"><object-id xmlns:xlink="http://www.w3.org/1999/xlink" content-type="arpha" xlink:type="simple">52A7FC63-74E3-51E4-9469-8DBB4F539BBD</object-id><object-id xmlns:xlink="http://www.w3.org/1999/xlink" content-type="doi" xlink:type="simple">10.3897/BDJ.14.e175030.figure13a</object-id><label>Figure 13a.</label><caption><p>male cerci, surstyli in caudal view.</p></caption><graphic xmlns:xlink="http://www.w3.org/1999/xlink" xlink:href="bdj-14-e175030-g013_a.jpg" xlink:type="simple" position="float" orientation="portrait" id="oo_1435960.jpg"><uri content-type="original_file" xlink:type="simple">https://binary.pensoft.net/fig/1435960</uri></graphic></fig><fig id="F13575345" position="float" orientation="portrait"><object-id xmlns:xlink="http://www.w3.org/1999/xlink" content-type="arpha" xlink:type="simple">E4D8A5BC-7F4A-569C-BD12-D986B2A3AB4F</object-id><object-id xmlns:xlink="http://www.w3.org/1999/xlink" content-type="doi" xlink:type="simple">10.3897/BDJ.14.e175030.figure13b</object-id><label>Figure 13b.</label><caption><p>male cercus, surstylus, epandrium and phallus (part) in lateral view. </p></caption><graphic xmlns:xlink="http://www.w3.org/1999/xlink" xlink:href="bdj-14-e175030-g013_b.jpg" xlink:type="simple" position="float" orientation="portrait" id="oo_1435961.jpg"><uri content-type="original_file" xlink:type="simple">https://binary.pensoft.net/fig/1435961</uri></graphic></fig></tp:treatment-sec><ref-list><ref id="B13535289"><element-citation xmlns:xlink="http://www.w3.org/1999/xlink" publication-type="chapter" xlink:type="simple"><person-group person-group-type="author"><name name-style="western"><surname>Chao</surname><given-names>C. M.</given-names></name><name name-style="western"><surname>Liang</surname><given-names>E. Y.</given-names></name><name name-style="western"><surname>Shi</surname><given-names>Y. S.</given-names></name><name name-style="western"><surname>Sun</surname><given-names>X. K.</given-names></name><name name-style="western"><surname>Zhou</surname><given-names>S. X.</given-names></name><name name-style="western"><surname>Chen</surname><given-names>R. J.</given-names></name></person-group><year>1998</year><chapter-title>Tachinidae</chapter-title><person-group person-group-type="editor"><name name-style="western"><surname>Xue</surname><given-names>W. Q.</given-names></name><name name-style="western"><surname>Chao</surname><given-names>C. M.</given-names></name></person-group><source>Flies of China</source><volume>Volume 2</volume><publisher-name>Liaoning Science and Technology Press</publisher-name><publisher-loc>Shenyang</publisher-loc><size units="page">17 pp. + 1366–2425 + 32 pls.</size><comment content-type="language">Chinese</comment></element-citation></ref><ref id="B13536262"><element-citation xmlns:xlink="http://www.w3.org/1999/xlink" publication-type="article" xlink:type="simple"><person-group person-group-type="author"><name name-style="western"><surname>O’Hara</surname><given-names>J. E.</given-names></name><name name-style="western"><surname>Shima</surname><given-names>H.</given-names></name><name name-style="western"><surname>Zhang</surname><given-names>C.</given-names></name></person-group><year>2009</year><article-title>Annotated Catalogue of the <tp:taxon-name><tp:taxon-name-part taxon-name-part-type="family" reg="Tachinidae">Tachinidae</tp:taxon-name-part></tp:taxon-name> (<tp:taxon-name><tp:taxon-name-part taxon-name-part-type="class" reg="Insecta">Insecta</tp:taxon-name-part></tp:taxon-name>: <tp:taxon-name><tp:taxon-name-part taxon-name-part-type="order" reg="Diptera">Diptera</tp:taxon-name-part></tp:taxon-name>) of China</article-title><source>Zootaxa</source><volume>2190</volume><fpage>1</fpage><lpage>236</lpage></element-citation></ref><ref id="B13536279"><element-citation xmlns:xlink="http://www.w3.org/1999/xlink" publication-type="book" xlink:type="simple"><person-group person-group-type="author"><name name-style="western"><surname>O’Hara</surname><given-names>J. E.</given-names></name><name name-style="western"><surname>Henderson</surname><given-names>S. J.</given-names></name><name name-style="western"><surname>Wood</surname><given-names>D. M.</given-names></name></person-group><year>2020</year><source>Preliminary checklist of the <tp:taxon-name><tp:taxon-name-part taxon-name-part-type="family" reg="Tachinidae">Tachinidae</tp:taxon-name-part></tp:taxon-name> (<tp:taxon-name><tp:taxon-name-part taxon-name-part-type="order" reg="Diptera">Diptera</tp:taxon-name-part></tp:taxon-name>) of the world</source><publisher-name>Version 2.1. PDF document, 1039 pp.</publisher-name><uri xlink:type="simple">http://www.nadsdiptera.org/Tach/WorldTachs/Checklist/Worldchecklist.html (accessed 29 September 2025)</uri></element-citation></ref><ref id="B13536287"><element-citation xmlns:xlink="http://www.w3.org/1999/xlink" publication-type="chapter" xlink:type="simple"><person-group person-group-type="author"><name name-style="western"><surname>O’Hara</surname><given-names>J. E.</given-names></name><name name-style="western"><surname>Zhang</surname><given-names>C. T.</given-names></name><name name-style="western"><surname>Shima</surname><given-names>H.</given-names></name></person-group><year>2020</year><chapter-title>Tachinidae</chapter-title><person-group person-group-type="editor"><name name-style="western"><surname>Yang</surname><given-names>D.</given-names></name><name name-style="western"><surname>Wang</surname><given-names>M. Q.</given-names></name><name name-style="western"><surname>Li</surname><given-names>W. L.</given-names></name><name name-style="western"><surname>Xue</surname><given-names>W. Q.</given-names></name><name name-style="western"><surname>Chen</surname><given-names>H. W.</given-names></name><name name-style="western"><surname>Zhang</surname><given-names>C. T.</given-names></name><name name-style="western"><surname>Liu</surname><given-names>G. C.</given-names></name><name name-style="western"><surname>Zhang</surname><given-names>W. X.</given-names></name><name name-style="western"><surname>Huo</surname><given-names>K. K.</given-names></name><name name-style="western"><surname>Shi</surname><given-names>L.</given-names></name></person-group><source>Species Catalogue of China, Vol. 2. Animals, <tp:taxon-name><tp:taxon-name-part taxon-name-part-type="class" reg="Insecta">Insecta</tp:taxon-name-part></tp:taxon-name> (VII), <tp:taxon-name><tp:taxon-name-part taxon-name-part-type="order" reg="Diptera">Diptera</tp:taxon-name-part></tp:taxon-name> (3): Cyclorrhaphous <tp:taxon-name><tp:taxon-name-part taxon-name-part-type="suborder" reg="Brachycera">Brachycera</tp:taxon-name-part></tp:taxon-name></source><publisher-name>Science Press</publisher-name><publisher-loc>Beijing</publisher-loc><size units="page">841–963</size></element-citation></ref></ref-list></tp:taxon-treatment>
