# Supplementary material for: Four new species of subgenus Drino (sensu stricto) Robineau-Desvoidy, 1863 from China, with a review of the Chinese species (Diptera, Tachinidae)
Source: Biodivers Data J. 2026 Jul 8;14:e175030. doi: 10.3897/BDJ.14.e175030 (PMC13373582; doi:10.3897/BDJ.14.e175030)
Supplement: XML Treatment for Drino densichaeta [file BDJ.14.e175030-treatment10.xml]

<!DOCTYPE tp:taxon-treatment
  PUBLIC "-//TaxonX//DTD Taxonomic Treatment Publishing DTD v0 20100105//EN" "tax-treatment-NSO.dtd">
<tp:taxon-treatment xmlns:tp="http://www.plazi.org/taxpub"><tp:treatment-meta><mixed-citation publication-type="journal"><person-group><name><surname>Liu</surname><given-names>Xusheng</given-names></name><name><surname>Zhang</surname><given-names>Chuntian</given-names></name></person-group><article-title>Four new species of subgenus <italic><tp:taxon-name><tp:taxon-name-part taxon-name-part-type="genus" reg="Drino"/><tp:taxon-name-part taxon-name-part-type="subgenus" reg="Drino">Drino</tp:taxon-name-part></tp:taxon-name></italic> (<italic>sensu stricto</italic>) Robineau-Desvoidy, 1863 from China, with a review of the Chinese species (<tp:taxon-name><tp:taxon-name-part taxon-name-part-type="order" reg="Diptera">Diptera</tp:taxon-name-part></tp:taxon-name>, <tp:taxon-name><tp:taxon-name-part taxon-name-part-type="family" reg="Tachinidae">Tachinidae</tp:taxon-name-part></tp:taxon-name>)</article-title><source>Biodivers Data J</source><day>08</day><month>07</month><year>2026</year><volume>14</volume><pub-id pub-id-type="doi">10.3897/BDJ.14.e175030</pub-id></mixed-citation></tp:treatment-meta><tp:nomenclature><tp:taxon-name><object-id xmlns:xlink="http://www.w3.org/1999/xlink" content-type="arpha" xlink:type="simple">7457020E-E8FB-5D3D-9760-52CFBCAEC566</object-id><tp:taxon-name-part taxon-name-part-type="genus">Drino</tp:taxon-name-part> <tp:taxon-name-part taxon-name-part-type="species">densichaeta</tp:taxon-name-part></tp:taxon-name><tp:taxon-authority>Chao &amp; Liang, 1998</tp:taxon-authority><tp:nomenclature-citation-list><tp:nomenclature-citation><tp:taxon-name><tp:taxon-name-part taxon-name-part-type="genus" reg="Drino">Drino</tp:taxon-name-part> <tp:taxon-name-part taxon-name-part-type="species" reg="densichaeta">densichaeta</tp:taxon-name-part></tp:taxon-name><comment> Chao &amp; Liang in Chao et al., 1998. – <xref ref-type="bibr" rid="B13535289">Chao et al. 1998</xref>: 1838. – <xref ref-type="bibr" rid="B13536599">Xue and Wang 2006</xref>: 251 (Catalog). – <xref ref-type="bibr" rid="B13536262">O’Hara et al. 2009</xref>: 66 (Catalog). – <xref ref-type="bibr" rid="B13536279">O’Hara et al. 2020a</xref>: 315 (Catalog). – <xref ref-type="bibr" rid="B13536287">O’Hara et al. 2020</xref>: 880 (Catalog). Type material deposited in IZCAS, examined.</comment></tp:nomenclature-citation></tp:nomenclature-citation-list></tp:nomenclature><tp:treatment-sec sec-type="materials"><title>Materials</title><list list-type="alpha-lower" list-content="occurrences"><list-item><p><bold>Type status:</bold> <named-content xmlns:xlink="http://www.w3.org/1999/xlink" content-type="dwc:typeStatus" xlink:type="simple">Holotype</named-content>. <bold>Occurrence:</bold> recordedBy: <named-content xmlns:xlink="http://www.w3.org/1999/xlink" content-type="dwc:recordedBy" xlink:type="simple">Xuezhong Zhang</named-content>; individualCount: <named-content xmlns:xlink="http://www.w3.org/1999/xlink" content-type="dwc:individualCount" xlink:type="simple">1</named-content>; sex: <named-content xmlns:xlink="http://www.w3.org/1999/xlink" content-type="dwc:sex" xlink:type="simple">male</named-content>; lifeStage: <named-content xmlns:xlink="http://www.w3.org/1999/xlink" content-type="dwc:lifeStage" xlink:type="simple">adult</named-content>; occurrenceID: <named-content xmlns:xlink="http://www.w3.org/1999/xlink" content-type="dwc:occurrenceID" xlink:type="simple">B3EFC4E5-A66A-5AEE-9567-1015DB647FCD</named-content>; <bold>Taxon:</bold> scientificName: <named-content xmlns:xlink="http://www.w3.org/1999/xlink" content-type="dwc:scientificName" xlink:type="simple"><italic><tp:taxon-name><tp:taxon-name-part taxon-name-part-type="genus" reg="Drino">Drino</tp:taxon-name-part> <tp:taxon-name-part taxon-name-part-type="species" reg="densichaeta">densichaeta</tp:taxon-name-part></tp:taxon-name></italic></named-content>; <bold>Location:</bold> country: <named-content xmlns:xlink="http://www.w3.org/1999/xlink" content-type="dwc:country" xlink:type="simple">China</named-content>; stateProvince: <named-content xmlns:xlink="http://www.w3.org/1999/xlink" content-type="dwc:stateProvince" xlink:type="simple">Yunnan</named-content>; locality: <named-content xmlns:xlink="http://www.w3.org/1999/xlink" content-type="dwc:locality" xlink:type="simple">Lushui City</named-content>; <bold>Identification:</bold> identifiedBy: <named-content xmlns:xlink="http://www.w3.org/1999/xlink" content-type="dwc:identifiedBy" xlink:type="simple">Jianming Zhao</named-content>; dateIdentified: <named-content xmlns:xlink="http://www.w3.org/1999/xlink" content-type="dwc:dateIdentified" xlink:type="simple">1981</named-content>; <bold>Event:</bold> eventDate: <named-content xmlns:xlink="http://www.w3.org/1999/xlink" content-type="dwc:eventDate" xlink:type="simple">27.Ⅴ.1981</named-content>; <bold>Record Level:</bold> collectionCode: <named-content xmlns:xlink="http://www.w3.org/1999/xlink" content-type="dwc:collectionCode" xlink:type="simple">Insects</named-content></p></list-item></list></tp:treatment-sec><tp:treatment-sec sec-type="Diagnosis"><title>Diagnosis</title><p>Body length (Fig. <xref ref-type="fig" rid="F13830858">18</xref><xref ref-type="fig" rid="F13830863">a</xref>, <xref ref-type="fig" rid="F13830864">b</xref>) 12.5 mm. Frons (Fig. <xref ref-type="fig" rid="F13830858">18</xref><xref ref-type="fig" rid="F13830865">c</xref>, <xref ref-type="fig" rid="F13830866">d</xref>) 0.86 times eye width, parafacial at narrowest point about 2.5 times postpedicel width, genal height 0.2 times eye height, occiput on upper half mostly with white hairs and a complete row of sparse black setulae behind postocular row, arista thickened at basal 3/10. Two lateral scutellar setae, apical scutellar setae crossed and about 0.7 times scutellum length. Relative lengths of 2nd, 3rd and 4th costal sectors approximately in ratio of 20:20:13, vein M from bend to crossvein dm-cu longer than distance from bend to wing hind margin (25:18). Mid tibia with 1 <italic>ad</italic>, 2 <italic>p</italic> and 1 <italic>v</italic>. Abdomen with thin and dense hairs, tergite 4 with 15 rows of hairs dorsally, tergite 4 with large and tergite 5 with small sexual hair patches of appressed hairs ventrally. Cerci (Fig. <xref ref-type="fig" rid="F13575360">19</xref><xref ref-type="fig" rid="F13575365">a</xref>) broad, evenly narrowed, slightly pointed at apex, broadly separated on apical 1/4 in caudal view; in lateral view, cerci nearly straight, narrowed in middle and blunt at apex. Surstylus about same length as cerci, bluntly rounded at apex in caudal view, slightly blunt at apex in lateral view. Pregonite (Fig. <xref ref-type="fig" rid="F13575360">19</xref><xref ref-type="fig" rid="F13575366">b</xref>) apparently wider than postgonite; epiphallus short and hook-like at apex, shorter than postgonite; basiphallus and distiphallus distinctly sclerotized; distiphallus weakly expanded in lateral view.</p></tp:treatment-sec><tp:treatment-sec sec-type="Distribution"><title>Distribution</title><p>China (Province Yunnan).</p></tp:treatment-sec><tp:treatment-sec sec-type="Remarks"><title>Remarks</title><p>We have examined the holotype deposited in IZCAS. <italic><tp:taxon-name><tp:taxon-name-part taxon-name-part-type="genus" reg="Drino">D.</tp:taxon-name-part> <tp:taxon-name-part taxon-name-part-type="species" reg="oharai">oharai</tp:taxon-name-part></tp:taxon-name></italic> is similar to this species but differs in frons about 0.50 times eye width, occiput mostly with white hairs without a row of black setulae behind postocular row, tergite 4 with sparse hairs, not as dense as in <italic><tp:taxon-name><tp:taxon-name-part taxon-name-part-type="genus" reg="Drino">D.</tp:taxon-name-part> <tp:taxon-name-part taxon-name-part-type="species" reg="densichaeta">densichaeta</tp:taxon-name-part></tp:taxon-name></italic>.</p></tp:treatment-sec><tp:treatment-sec><!--Section generated to contain objects referenced in tp:taxon-treatment.--><fig-group id="F13830858" position="float" orientation="portrait"><caption><p><italic><tp:taxon-name><tp:taxon-name-part taxon-name-part-type="genus" reg="Drino">Drino</tp:taxon-name-part> <tp:taxon-name-part taxon-name-part-type="species" reg="densichaeta">densichaeta</tp:taxon-name-part></tp:taxon-name></italic> Chao &amp; Liang, holotype (IZCAS IOZ(E)222753, Institute of Zoology, Beijing).</p></caption><fig id="F13830863" position="float" orientation="portrait"><object-id xmlns:xlink="http://www.w3.org/1999/xlink" content-type="arpha" xlink:type="simple">FBA798A8-5C5A-5E35-B517-A1F24F957EF9</object-id><object-id xmlns:xlink="http://www.w3.org/1999/xlink" content-type="doi" xlink:type="simple">10.3897/BDJ.14.e175030.figure18a</object-id><label>Figure 18a.</label><caption><p>male body in dorsal view</p></caption><graphic xmlns:xlink="http://www.w3.org/1999/xlink" xlink:href="bdj-14-e175030-g018_a.jpg" xlink:type="simple" position="float" orientation="portrait" id="oo_1514458.jpg"><uri content-type="original_file" xlink:type="simple">https://binary.pensoft.net/fig/1514458</uri></graphic></fig><fig id="F13830864" position="float" orientation="portrait"><object-id xmlns:xlink="http://www.w3.org/1999/xlink" content-type="arpha" xlink:type="simple">7349956A-057E-555A-9DA6-D0563EEDC9C5</object-id><object-id xmlns:xlink="http://www.w3.org/1999/xlink" content-type="doi" xlink:type="simple">10.3897/BDJ.14.e175030.figure18b</object-id><label>Figure 18b.</label><caption><p>male body in lateral vie</p></caption><graphic xmlns:xlink="http://www.w3.org/1999/xlink" xlink:href="bdj-14-e175030-g018_b.jpg" xlink:type="simple" position="float" orientation="portrait" id="oo_1514459.jpg"><uri content-type="original_file" xlink:type="simple">https://binary.pensoft.net/fig/1514459</uri></graphic></fig><fig id="F13830865" position="float" orientation="portrait"><object-id xmlns:xlink="http://www.w3.org/1999/xlink" content-type="arpha" xlink:type="simple">AE270605-A790-536C-B83A-915AEAEB9260</object-id><object-id xmlns:xlink="http://www.w3.org/1999/xlink" content-type="doi" xlink:type="simple">10.3897/BDJ.14.e175030.figure18c</object-id><label>Figure 18c.</label><caption><p>male head in anterior view</p></caption><graphic xmlns:xlink="http://www.w3.org/1999/xlink" xlink:href="bdj-14-e175030-g018_c.jpg" xlink:type="simple" position="float" orientation="portrait" id="oo_1514460.jpg"><uri content-type="original_file" xlink:type="simple">https://binary.pensoft.net/fig/1514460</uri></graphic></fig><fig id="F13830866" position="float" orientation="portrait"><object-id xmlns:xlink="http://www.w3.org/1999/xlink" content-type="arpha" xlink:type="simple">88007FB6-7FD4-5ACE-BB0E-55E68C61F76C</object-id><object-id xmlns:xlink="http://www.w3.org/1999/xlink" content-type="doi" xlink:type="simple">10.3897/BDJ.14.e175030.figure18d</object-id><label>Figure 18d.</label><caption><p>male head in lateral view</p></caption><graphic xmlns:xlink="http://www.w3.org/1999/xlink" xlink:href="bdj-14-e175030-g018_d.jpg" xlink:type="simple" position="float" orientation="portrait" id="oo_1514461.jpg"><uri content-type="original_file" xlink:type="simple">https://binary.pensoft.net/fig/1514461</uri></graphic></fig></fig-group><fig id="F13830863" position="float" orientation="portrait"><object-id xmlns:xlink="http://www.w3.org/1999/xlink" content-type="arpha" xlink:type="simple">FBA798A8-5C5A-5E35-B517-A1F24F957EF9</object-id><object-id xmlns:xlink="http://www.w3.org/1999/xlink" content-type="doi" xlink:type="simple">10.3897/BDJ.14.e175030.figure18a</object-id><label>Figure 18a.</label><caption><p>male body in dorsal view</p></caption><graphic xmlns:xlink="http://www.w3.org/1999/xlink" xlink:href="bdj-14-e175030-g018_a.jpg" xlink:type="simple" position="float" orientation="portrait" id="oo_1514458.jpg"><uri content-type="original_file" xlink:type="simple">https://binary.pensoft.net/fig/1514458</uri></graphic></fig><fig id="F13830864" position="float" orientation="portrait"><object-id xmlns:xlink="http://www.w3.org/1999/xlink" content-type="arpha" xlink:type="simple">7349956A-057E-555A-9DA6-D0563EEDC9C5</object-id><object-id xmlns:xlink="http://www.w3.org/1999/xlink" content-type="doi" xlink:type="simple">10.3897/BDJ.14.e175030.figure18b</object-id><label>Figure 18b.</label><caption><p>male body in lateral vie</p></caption><graphic xmlns:xlink="http://www.w3.org/1999/xlink" xlink:href="bdj-14-e175030-g018_b.jpg" xlink:type="simple" position="float" orientation="portrait" id="oo_1514459.jpg"><uri content-type="original_file" xlink:type="simple">https://binary.pensoft.net/fig/1514459</uri></graphic></fig><fig id="F13830865" position="float" orientation="portrait"><object-id xmlns:xlink="http://www.w3.org/1999/xlink" content-type="arpha" xlink:type="simple">AE270605-A790-536C-B83A-915AEAEB9260</object-id><object-id xmlns:xlink="http://www.w3.org/1999/xlink" content-type="doi" xlink:type="simple">10.3897/BDJ.14.e175030.figure18c</object-id><label>Figure 18c.</label><caption><p>male head in anterior view</p></caption><graphic xmlns:xlink="http://www.w3.org/1999/xlink" xlink:href="bdj-14-e175030-g018_c.jpg" xlink:type="simple" position="float" orientation="portrait" id="oo_1514460.jpg"><uri content-type="original_file" xlink:type="simple">https://binary.pensoft.net/fig/1514460</uri></graphic></fig><fig id="F13830866" position="float" orientation="portrait"><object-id xmlns:xlink="http://www.w3.org/1999/xlink" content-type="arpha" xlink:type="simple">88007FB6-7FD4-5ACE-BB0E-55E68C61F76C</object-id><object-id xmlns:xlink="http://www.w3.org/1999/xlink" content-type="doi" xlink:type="simple">10.3897/BDJ.14.e175030.figure18d</object-id><label>Figure 18d.</label><caption><p>male head in lateral view</p></caption><graphic xmlns:xlink="http://www.w3.org/1999/xlink" xlink:href="bdj-14-e175030-g018_d.jpg" xlink:type="simple" position="float" orientation="portrait" id="oo_1514461.jpg"><uri content-type="original_file" xlink:type="simple">https://binary.pensoft.net/fig/1514461</uri></graphic></fig><fig-group id="F13575360" position="float" orientation="portrait"><caption><p><italic><tp:taxon-name><tp:taxon-name-part taxon-name-part-type="genus" reg="Drino">Drino</tp:taxon-name-part> <tp:taxon-name-part taxon-name-part-type="species" reg="densichaeta">densichaeta</tp:taxon-name-part></tp:taxon-name></italic> Chao &amp; Liang, holotype (IZCAS). (Redrawn from <xref ref-type="bibr" rid="B13535289">Chao et al. 1998</xref>: 1841)</p></caption><fig id="F13575365" position="float" orientation="portrait"><object-id xmlns:xlink="http://www.w3.org/1999/xlink" content-type="arpha" xlink:type="simple">A4FB53B5-3E97-55D0-A860-ECD8D2303BC2</object-id><object-id xmlns:xlink="http://www.w3.org/1999/xlink" content-type="doi" xlink:type="simple">10.3897/BDJ.14.e175030.figure19a</object-id><label>Figure 19a.</label><caption><p>male cerci, surstyli in caudal view.</p></caption><graphic xmlns:xlink="http://www.w3.org/1999/xlink" xlink:href="bdj-14-e175030-g019_a.jpg" xlink:type="simple" position="float" orientation="portrait" id="oo_1435966.jpg"><uri content-type="original_file" xlink:type="simple">https://binary.pensoft.net/fig/1435966</uri></graphic></fig><fig id="F13575366" position="float" orientation="portrait"><object-id xmlns:xlink="http://www.w3.org/1999/xlink" content-type="arpha" xlink:type="simple">862AD77A-9FF9-5BF3-BFA2-9146F954F558</object-id><object-id xmlns:xlink="http://www.w3.org/1999/xlink" content-type="doi" xlink:type="simple">10.3897/BDJ.14.e175030.figure19b</object-id><label>Figure 19b.</label><caption><p>male cercus, surstylus, epandrium and phallus (part) in lateral view. </p></caption><graphic xmlns:xlink="http://www.w3.org/1999/xlink" xlink:href="bdj-14-e175030-g019_b.jpg" xlink:type="simple" position="float" orientation="portrait" id="oo_1435967.jpg"><uri content-type="original_file" xlink:type="simple">https://binary.pensoft.net/fig/1435967</uri></graphic></fig></fig-group><fig id="F13575365" position="float" orientation="portrait"><object-id xmlns:xlink="http://www.w3.org/1999/xlink" content-type="arpha" xlink:type="simple">A4FB53B5-3E97-55D0-A860-ECD8D2303BC2</object-id><object-id xmlns:xlink="http://www.w3.org/1999/xlink" content-type="doi" xlink:type="simple">10.3897/BDJ.14.e175030.figure19a</object-id><label>Figure 19a.</label><caption><p>male cerci, surstyli in caudal view.</p></caption><graphic xmlns:xlink="http://www.w3.org/1999/xlink" xlink:href="bdj-14-e175030-g019_a.jpg" xlink:type="simple" position="float" orientation="portrait" id="oo_1435966.jpg"><uri content-type="original_file" xlink:type="simple">https://binary.pensoft.net/fig/1435966</uri></graphic></fig><fig id="F13575366" position="float" orientation="portrait"><object-id xmlns:xlink="http://www.w3.org/1999/xlink" content-type="arpha" xlink:type="simple">862AD77A-9FF9-5BF3-BFA2-9146F954F558</object-id><object-id xmlns:xlink="http://www.w3.org/1999/xlink" content-type="doi" xlink:type="simple">10.3897/BDJ.14.e175030.figure19b</object-id><label>Figure 19b.</label><caption><p>male cercus, surstylus, epandrium and phallus (part) in lateral view. </p></caption><graphic xmlns:xlink="http://www.w3.org/1999/xlink" xlink:href="bdj-14-e175030-g019_b.jpg" xlink:type="simple" position="float" orientation="portrait" id="oo_1435967.jpg"><uri content-type="original_file" xlink:type="simple">https://binary.pensoft.net/fig/1435967</uri></graphic></fig></tp:treatment-sec><ref-list><ref id="B13535289"><element-citation xmlns:xlink="http://www.w3.org/1999/xlink" publication-type="chapter" xlink:type="simple"><person-group person-group-type="author"><name name-style="western"><surname>Chao</surname><given-names>C. M.</given-names></name><name name-style="western"><surname>Liang</surname><given-names>E. Y.</given-names></name><name name-style="western"><surname>Shi</surname><given-names>Y. S.</given-names></name><name name-style="western"><surname>Sun</surname><given-names>X. K.</given-names></name><name name-style="western"><surname>Zhou</surname><given-names>S. X.</given-names></name><name name-style="western"><surname>Chen</surname><given-names>R. J.</given-names></name></person-group><year>1998</year><chapter-title>Tachinidae</chapter-title><person-group person-group-type="editor"><name name-style="western"><surname>Xue</surname><given-names>W. Q.</given-names></name><name name-style="western"><surname>Chao</surname><given-names>C. M.</given-names></name></person-group><source>Flies of China</source><volume>Volume 2</volume><publisher-name>Liaoning Science and Technology Press</publisher-name><publisher-loc>Shenyang</publisher-loc><size units="page">17 pp. + 1366–2425 + 32 pls.</size><comment content-type="language">Chinese</comment></element-citation></ref><ref id="B13536599"><element-citation xmlns:xlink="http://www.w3.org/1999/xlink" publication-type="book" xlink:type="simple"><person-group person-group-type="author"><name name-style="western"><surname>Xue</surname><given-names>W. Q.</given-names></name><name name-style="western"><surname>Wang</surname><given-names>M. F.</given-names></name></person-group><year>2006</year><source>Flies of the Qinghai-Xizang Plateau (<tp:taxon-name><tp:taxon-name-part taxon-name-part-type="class" reg="Insecta">Insecta</tp:taxon-name-part></tp:taxon-name>: <tp:taxon-name><tp:taxon-name-part taxon-name-part-type="order" reg="Diptera">Diptera</tp:taxon-name-part></tp:taxon-name>)</source><publisher-name>Science Press</publisher-name><publisher-loc>Beijing</publisher-loc><size units="page">336</size><comment content-type="language">Chinese</comment></element-citation></ref><ref id="B13536262"><element-citation xmlns:xlink="http://www.w3.org/1999/xlink" publication-type="article" xlink:type="simple"><person-group person-group-type="author"><name name-style="western"><surname>O’Hara</surname><given-names>J. E.</given-names></name><name name-style="western"><surname>Shima</surname><given-names>H.</given-names></name><name name-style="western"><surname>Zhang</surname><given-names>C.</given-names></name></person-group><year>2009</year><article-title>Annotated Catalogue of the <tp:taxon-name><tp:taxon-name-part taxon-name-part-type="family" reg="Tachinidae">Tachinidae</tp:taxon-name-part></tp:taxon-name> (<tp:taxon-name><tp:taxon-name-part taxon-name-part-type="class" reg="Insecta">Insecta</tp:taxon-name-part></tp:taxon-name>: <tp:taxon-name><tp:taxon-name-part taxon-name-part-type="order" reg="Diptera">Diptera</tp:taxon-name-part></tp:taxon-name>) of China</article-title><source>Zootaxa</source><volume>2190</volume><fpage>1</fpage><lpage>236</lpage></element-citation></ref><ref id="B13536279"><element-citation xmlns:xlink="http://www.w3.org/1999/xlink" publication-type="book" xlink:type="simple"><person-group person-group-type="author"><name name-style="western"><surname>O’Hara</surname><given-names>J. E.</given-names></name><name name-style="western"><surname>Henderson</surname><given-names>S. J.</given-names></name><name name-style="western"><surname>Wood</surname><given-names>D. M.</given-names></name></person-group><year>2020</year><source>Preliminary checklist of the <tp:taxon-name><tp:taxon-name-part taxon-name-part-type="family" reg="Tachinidae">Tachinidae</tp:taxon-name-part></tp:taxon-name> (<tp:taxon-name><tp:taxon-name-part taxon-name-part-type="order" reg="Diptera">Diptera</tp:taxon-name-part></tp:taxon-name>) of the world</source><publisher-name>Version 2.1. PDF document, 1039 pp.</publisher-name><uri xlink:type="simple">http://www.nadsdiptera.org/Tach/WorldTachs/Checklist/Worldchecklist.html (accessed 29 September 2025)</uri></element-citation></ref><ref id="B13536287"><element-citation xmlns:xlink="http://www.w3.org/1999/xlink" publication-type="chapter" xlink:type="simple"><person-group person-group-type="author"><name name-style="western"><surname>O’Hara</surname><given-names>J. E.</given-names></name><name name-style="western"><surname>Zhang</surname><given-names>C. T.</given-names></name><name name-style="western"><surname>Shima</surname><given-names>H.</given-names></name></person-group><year>2020</year><chapter-title>Tachinidae</chapter-title><person-group person-group-type="editor"><name name-style="western"><surname>Yang</surname><given-names>D.</given-names></name><name name-style="western"><surname>Wang</surname><given-names>M. Q.</given-names></name><name name-style="western"><surname>Li</surname><given-names>W. L.</given-names></name><name name-style="western"><surname>Xue</surname><given-names>W. Q.</given-names></name><name name-style="western"><surname>Chen</surname><given-names>H. W.</given-names></name><name name-style="western"><surname>Zhang</surname><given-names>C. T.</given-names></name><name name-style="western"><surname>Liu</surname><given-names>G. C.</given-names></name><name name-style="western"><surname>Zhang</surname><given-names>W. X.</given-names></name><name name-style="western"><surname>Huo</surname><given-names>K. K.</given-names></name><name name-style="western"><surname>Shi</surname><given-names>L.</given-names></name></person-group><source>Species Catalogue of China, Vol. 2. Animals, <tp:taxon-name><tp:taxon-name-part taxon-name-part-type="class" reg="Insecta">Insecta</tp:taxon-name-part></tp:taxon-name> (VII), <tp:taxon-name><tp:taxon-name-part taxon-name-part-type="order" reg="Diptera">Diptera</tp:taxon-name-part></tp:taxon-name> (3): Cyclorrhaphous <tp:taxon-name><tp:taxon-name-part taxon-name-part-type="suborder" reg="Brachycera">Brachycera</tp:taxon-name-part></tp:taxon-name></source><publisher-name>Science Press</publisher-name><publisher-loc>Beijing</publisher-loc><size units="page">841–963</size></element-citation></ref></ref-list></tp:taxon-treatment>
