# Supplementary material for: Four new species of subgenus Drino (sensu stricto) Robineau-Desvoidy, 1863 from China, with a review of the Chinese species (Diptera, Tachinidae)
Source: Biodivers Data J. 2026 Jul 8;14:e175030. doi: 10.3897/BDJ.14.e175030 (PMC13373582; doi:10.3897/BDJ.14.e175030)
Supplement: XML Treatment for Drino facialis [file BDJ.14.e175030-treatment11.xml]

<!DOCTYPE tp:taxon-treatment
  PUBLIC "-//TaxonX//DTD Taxonomic Treatment Publishing DTD v0 20100105//EN" "tax-treatment-NSO.dtd">
<tp:taxon-treatment xmlns:tp="http://www.plazi.org/taxpub"><tp:treatment-meta><mixed-citation publication-type="journal"><person-group><name><surname>Liu</surname><given-names>Xusheng</given-names></name><name><surname>Zhang</surname><given-names>Chuntian</given-names></name></person-group><article-title>Four new species of subgenus <italic><tp:taxon-name><tp:taxon-name-part taxon-name-part-type="genus" reg="Drino"/><tp:taxon-name-part taxon-name-part-type="subgenus" reg="Drino">Drino</tp:taxon-name-part></tp:taxon-name></italic> (<italic>sensu stricto</italic>) Robineau-Desvoidy, 1863 from China, with a review of the Chinese species (<tp:taxon-name><tp:taxon-name-part taxon-name-part-type="order" reg="Diptera">Diptera</tp:taxon-name-part></tp:taxon-name>, <tp:taxon-name><tp:taxon-name-part taxon-name-part-type="family" reg="Tachinidae">Tachinidae</tp:taxon-name-part></tp:taxon-name>)</article-title><source>Biodivers Data J</source><day>08</day><month>07</month><year>2026</year><volume>14</volume><pub-id pub-id-type="doi">10.3897/BDJ.14.e175030</pub-id></mixed-citation></tp:treatment-meta><tp:nomenclature><tp:taxon-name><object-id xmlns:xlink="http://www.w3.org/1999/xlink" content-type="arpha" xlink:type="simple">8759A812-4CEB-5E4B-B167-1CB0BC877C56</object-id><tp:taxon-name-part taxon-name-part-type="genus">Drino</tp:taxon-name-part> <tp:taxon-name-part taxon-name-part-type="species">facialis</tp:taxon-name-part></tp:taxon-name><tp:taxon-authority>(Townsend, 1928)</tp:taxon-authority><tp:nomenclature-citation-list><tp:nomenclature-citation><tp:taxon-name><tp:taxon-name-part taxon-name-part-type="genus" reg="Sturmiodoria">Sturmiodoria</tp:taxon-name-part> <tp:taxon-name-part taxon-name-part-type="species" reg="facialis">facialis</tp:taxon-name-part></tp:taxon-name><comment> Townsend, 1928. – <xref ref-type="bibr" rid="B13536540">Townsend 1928</xref>: 392. Holotype ♀ in NMNH, examined via photographs.</comment></tp:nomenclature-citation><tp:nomenclature-citation><tp:taxon-name><tp:taxon-name-part taxon-name-part-type="genus" reg="Sturmia">Sturmia</tp:taxon-name-part> (<tp:taxon-name-part taxon-name-part-type="subgenus" reg="Sturmia">Sturmia</tp:taxon-name-part>) <tp:taxon-name-part taxon-name-part-type="species" reg="latistylata">latistylata</tp:taxon-name-part></tp:taxon-name><comment> Baranov, 1932. – <xref ref-type="bibr" rid="B13535171">Baranov 1932</xref>: 79. – <xref ref-type="bibr" rid="B13536464">Sabrosky and Crosskey 1969</xref>: 50 (des. male lectotype).</comment></tp:nomenclature-citation><tp:nomenclature-citation><tp:taxon-name><tp:taxon-name-part taxon-name-part-type="genus" reg="Drino">Drino</tp:taxon-name-part> <tp:taxon-name-part taxon-name-part-type="species" reg="facialis">facialis</tp:taxon-name-part></tp:taxon-name><comment>: <xref ref-type="bibr" rid="B13536186">Mesnil 1949a</xref>: 10. – <xref ref-type="bibr" rid="B13536228">Mesnil 1951</xref>: 158, 163 (key and description). – <xref ref-type="bibr" rid="B13535999">Crosskey 1976</xref>: 237. – <xref ref-type="bibr" rid="B13536007">Crosskey 1977</xref>: 675 (Catalog). – <xref ref-type="bibr" rid="B13535276">Chao and Shi 1982</xref>: 271 (Catalog). – <xref ref-type="bibr" rid="B13535289">Chao et al. 1998</xref>: 1838 (key and notes). – <xref ref-type="bibr" rid="B13536125">Liu et al. 1998</xref>: 170 (key and descriptions). – <xref ref-type="bibr" rid="B13536599">Xue and Wang 2006</xref>: 251 (Catalog). – <xref ref-type="bibr" rid="B13536262">O’Hara et al. 2009</xref>: 66 (Catalog). – <xref ref-type="bibr" rid="B13536617">Zhang 2016</xref>: 243, 245 (key and descriptions). – <xref ref-type="bibr" rid="B13536591">Tschorsnig 2017</xref>: 151 (Host Catalog). – <xref ref-type="bibr" rid="B13536279">O’Hara et al. 2020a</xref>: 315 (Catalog). – <xref ref-type="bibr" rid="B13536287">O’Hara et al. 2020</xref>: 880 (Catalog).</comment></tp:nomenclature-citation><tp:nomenclature-citation><tp:taxon-name><tp:taxon-name-part taxon-name-part-type="genus" reg="Drino">Drino</tp:taxon-name-part> <tp:taxon-name-part taxon-name-part-type="species" reg="albifacies">albifacies</tp:taxon-name-part></tp:taxon-name><comment> Townsend in Mesnil, 1951. – <xref ref-type="bibr" rid="B13536228">Mesnil 1951</xref>: 163 (Manuscript name cited as a synonym, unavailable).</comment></tp:nomenclature-citation></tp:nomenclature-citation-list></tp:nomenclature><tp:treatment-sec sec-type="materials"><title>Materials</title><list list-type="alpha-lower" list-content="occurrences"><list-item><p><bold>Type status:</bold> <named-content xmlns:xlink="http://www.w3.org/1999/xlink" content-type="dwc:typeStatus" xlink:type="simple">Holotype</named-content>. <bold>Occurrence:</bold> individualCount: <named-content xmlns:xlink="http://www.w3.org/1999/xlink" content-type="dwc:individualCount" xlink:type="simple">1</named-content>; sex: <named-content xmlns:xlink="http://www.w3.org/1999/xlink" content-type="dwc:sex" xlink:type="simple">female</named-content>; lifeStage: <named-content xmlns:xlink="http://www.w3.org/1999/xlink" content-type="dwc:lifeStage" xlink:type="simple">adult</named-content>; occurrenceID: <named-content xmlns:xlink="http://www.w3.org/1999/xlink" content-type="dwc:occurrenceID" xlink:type="simple">1451C0C1-91C0-5714-83A4-1A7F2415AED3</named-content>; <bold>Taxon:</bold> scientificName: <named-content xmlns:xlink="http://www.w3.org/1999/xlink" content-type="dwc:scientificName" xlink:type="simple"><italic><tp:taxon-name><tp:taxon-name-part taxon-name-part-type="genus" reg="Drino">Drino</tp:taxon-name-part> <tp:taxon-name-part taxon-name-part-type="species" reg="facialis">facialis</tp:taxon-name-part></tp:taxon-name></italic></named-content>; <bold>Location:</bold> locality: <named-content xmlns:xlink="http://www.w3.org/1999/xlink" content-type="dwc:locality" xlink:type="simple">Philippines, Island of Basilan Baker, Basilan</named-content>; <bold>Record Level:</bold> collectionCode: <named-content xmlns:xlink="http://www.w3.org/1999/xlink" content-type="dwc:collectionCode" xlink:type="simple">Insects</named-content></p></list-item><list-item><p><bold>Type status:</bold> <named-content xmlns:xlink="http://www.w3.org/1999/xlink" content-type="dwc:typeStatus" xlink:type="simple">Other material</named-content>. <bold>Occurrence:</bold> recordedBy: <named-content xmlns:xlink="http://www.w3.org/1999/xlink" content-type="dwc:recordedBy" xlink:type="simple">Qiang Wang</named-content>; individualCount: <named-content xmlns:xlink="http://www.w3.org/1999/xlink" content-type="dwc:individualCount" xlink:type="simple">1</named-content>; sex: <named-content xmlns:xlink="http://www.w3.org/1999/xlink" content-type="dwc:sex" xlink:type="simple">female</named-content>; lifeStage: <named-content xmlns:xlink="http://www.w3.org/1999/xlink" content-type="dwc:lifeStage" xlink:type="simple">adult</named-content>; occurrenceID: <named-content xmlns:xlink="http://www.w3.org/1999/xlink" content-type="dwc:occurrenceID" xlink:type="simple">5C7D366E-BE48-5343-90F2-108B46BD858E</named-content>; <bold>Taxon:</bold> scientificName: <named-content xmlns:xlink="http://www.w3.org/1999/xlink" content-type="dwc:scientificName" xlink:type="simple"><italic><tp:taxon-name><tp:taxon-name-part taxon-name-part-type="genus" reg="Drino">Drino</tp:taxon-name-part> <tp:taxon-name-part taxon-name-part-type="species" reg="facialis">facialis</tp:taxon-name-part></tp:taxon-name></italic></named-content>; <bold>Location:</bold> country: <named-content xmlns:xlink="http://www.w3.org/1999/xlink" content-type="dwc:country" xlink:type="simple">China</named-content>; stateProvince: <named-content xmlns:xlink="http://www.w3.org/1999/xlink" content-type="dwc:stateProvince" xlink:type="simple">Fujian</named-content>; locality: <named-content xmlns:xlink="http://www.w3.org/1999/xlink" content-type="dwc:locality" xlink:type="simple">Tongmu Village, Nanping City</named-content>; verbatimElevation: <named-content xmlns:xlink="http://www.w3.org/1999/xlink" content-type="dwc:verbatimElevation" xlink:type="simple">720–990 m</named-content>; verbatimCoordinates: <named-content xmlns:xlink="http://www.w3.org/1999/xlink" content-type="dwc:verbatimCoordinates" xlink:type="simple">27°30'N 117°40'E</named-content>; decimalLatitude: <named-content xmlns:xlink="http://www.w3.org/1999/xlink" content-type="dwc:decimalLatitude" xlink:type="simple">27.5</named-content>; decimalLongitude: <named-content xmlns:xlink="http://www.w3.org/1999/xlink" content-type="dwc:decimalLongitude" xlink:type="simple">117.7</named-content>; <bold>Identification:</bold> identifiedBy: <named-content xmlns:xlink="http://www.w3.org/1999/xlink" content-type="dwc:identifiedBy" xlink:type="simple">Chuntian Zhang</named-content>; dateIdentified: <named-content xmlns:xlink="http://www.w3.org/1999/xlink" content-type="dwc:dateIdentified" xlink:type="simple">2015</named-content>; <bold>Event:</bold> samplingProtocol: <named-content xmlns:xlink="http://www.w3.org/1999/xlink" content-type="dwc:samplingProtocol" xlink:type="simple">sweeping</named-content>; eventDate: <named-content xmlns:xlink="http://www.w3.org/1999/xlink" content-type="dwc:eventDate" xlink:type="simple">27–30.Ⅳ.2015</named-content>; <bold>Record Level:</bold> collectionCode: <named-content xmlns:xlink="http://www.w3.org/1999/xlink" content-type="dwc:collectionCode" xlink:type="simple">Insects</named-content></p></list-item></list></tp:treatment-sec><tp:treatment-sec sec-type="Diagnosis"><title>Diagnosis</title><p>Body length (Fig. <xref ref-type="fig" rid="F13830675">20</xref><xref ref-type="fig" rid="F13830689">a</xref>, <xref ref-type="fig" rid="F13830690">b</xref>) 9.0–11.0 mm. Frons (Fig. <xref ref-type="fig" rid="F13830675">20</xref><xref ref-type="fig" rid="F13830691">c</xref>) about 0.3 times head width or 0.6 times eye width, genal height less than 1/8 eye height, parafacial at narrowest point narrower than postpedicel, occiput on upper half mostly with white hairs and without a row of black setulae behind postocular row. Apical scutellar setae crossed and about 2/3 scutellum length. Scutellum brown on apical half. Vein M from bend to crossvein dm-cu 1.5 times longer than distance from bend to wing hind margin. Mid tibia with 1 <italic>ad</italic>, 2 <italic>p</italic> and 1 <italic>v</italic>. Abdomen covered with dense pale yellowish pruinosity, tergite 3 with pruinosity band 2/3 its length, tergite 4 with pruinosity band 3/4 its length, with large sexual hair patches of appressed hairs ventrally, tergite 5 gleaming black with pruinosity band 1/2 its length. (Photos of holotype could be found in <xref ref-type="bibr" rid="B13537216">Global Biodiversity Information Facility (2025d)</xref>; postabdomen of male as in Fig. <xref ref-type="fig" rid="F13575367">21</xref><xref ref-type="fig" rid="F13575372">a</xref> and Fig. <xref ref-type="fig" rid="F13575367">21</xref><xref ref-type="fig" rid="F13575373">b</xref>.)</p></tp:treatment-sec><tp:treatment-sec sec-type="Distribution"><title>Distribution</title><p>China (Provinces and Municipalities Anhui, Beijing, Chongqing, Fujian, Guangdong, Guizhou, Hainan, Hebei, Henan, Hubei, Hunan, Jiangsu, Jiangxi, Liaoning, Inner Mongolia, Ningxia, Shandong, Shanghai, Shanxi, Sichuan, Taiwan, Tianjin, Xizang, Yunnan, Zhejiang).</p></tp:treatment-sec><tp:treatment-sec sec-type="Remarks"><title>Remarks</title><p>We examined the outlook photos of the holotype of <italic><tp:taxon-name><tp:taxon-name-part taxon-name-part-type="genus" reg="Sturmiodoria">Sturmiodoria</tp:taxon-name-part> <tp:taxon-name-part taxon-name-part-type="species" reg="facialis">facialis</tp:taxon-name-part></tp:taxon-name></italic> Townsend deposited in the NMNH. <italic><tp:taxon-name><tp:taxon-name-part taxon-name-part-type="genus" reg="Drino">D.</tp:taxon-name-part> <tp:taxon-name-part taxon-name-part-type="species" reg="parafacialis">parafacialis</tp:taxon-name-part></tp:taxon-name></italic> Chao &amp; Liang is similar to this species but differs in having parafacial at its narrowest point only slightly wider than postpedicel width, frons of male about 0.8–0.9 times eye width, occiput with sparse black setulae behind postocular row.</p></tp:treatment-sec><tp:treatment-sec><!--Section generated to contain objects referenced in tp:taxon-treatment.--><fig-group id="F13830675" position="float" orientation="portrait"><caption><p><italic><tp:taxon-name><tp:taxon-name-part taxon-name-part-type="genus" reg="Drino">Drino</tp:taxon-name-part> <tp:taxon-name-part taxon-name-part-type="species" reg="facialis">facialis</tp:taxon-name-part></tp:taxon-name></italic> (Townsend), holotype of <italic><tp:taxon-name><tp:taxon-name-part taxon-name-part-type="genus" reg="Sturmiodoria">Sturmiodoria</tp:taxon-name-part> <tp:taxon-name-part taxon-name-part-type="species" reg="facialis">facialis</tp:taxon-name-part></tp:taxon-name></italic> Townsend (NMNH USNMENT01518434, National Museum of Natural History, Washington, D.C.).</p></caption><fig id="F13830689" position="float" orientation="portrait"><object-id xmlns:xlink="http://www.w3.org/1999/xlink" content-type="arpha" xlink:type="simple">6DF4B427-6561-54A3-8CDA-0E2A72BE73F2</object-id><object-id xmlns:xlink="http://www.w3.org/1999/xlink" content-type="doi" xlink:type="simple">10.3897/BDJ.14.e175030.figure20a</object-id><label>Figure 20a.</label><caption><p>female body in dorsal view.</p></caption><graphic xmlns:xlink="http://www.w3.org/1999/xlink" xlink:href="bdj-14-e175030-g020_a.jpg" xlink:type="simple" position="float" orientation="portrait" id="oo_1514411.jpg"><uri content-type="original_file" xlink:type="simple">https://binary.pensoft.net/fig/1514411</uri></graphic></fig><fig id="F13830690" position="float" orientation="portrait"><object-id xmlns:xlink="http://www.w3.org/1999/xlink" content-type="arpha" xlink:type="simple">F1A55C7E-E782-54CA-B288-2FD5CE97FFF0</object-id><object-id xmlns:xlink="http://www.w3.org/1999/xlink" content-type="doi" xlink:type="simple">10.3897/BDJ.14.e175030.figure20b</object-id><label>Figure 20b.</label><caption><p>female body in lateral view.</p></caption><graphic xmlns:xlink="http://www.w3.org/1999/xlink" xlink:href="bdj-14-e175030-g020_b.jpg" xlink:type="simple" position="float" orientation="portrait" id="oo_1514414.jpg"><uri content-type="original_file" xlink:type="simple">https://binary.pensoft.net/fig/1514414</uri></graphic></fig><fig id="F13830691" position="float" orientation="portrait"><object-id xmlns:xlink="http://www.w3.org/1999/xlink" content-type="arpha" xlink:type="simple">FC5C0824-439C-5844-B7ED-531A3B0E54E2</object-id><object-id xmlns:xlink="http://www.w3.org/1999/xlink" content-type="doi" xlink:type="simple">10.3897/BDJ.14.e175030.figure20c</object-id><label>Figure 20c.</label><caption><p>female head in anterior view</p></caption><graphic xmlns:xlink="http://www.w3.org/1999/xlink" xlink:href="bdj-14-e175030-g020_c.jpg" xlink:type="simple" position="float" orientation="portrait" id="oo_1514415.jpg"><uri content-type="original_file" xlink:type="simple">https://binary.pensoft.net/fig/1514415</uri></graphic></fig><fig id="F13830692" position="float" orientation="portrait"><object-id xmlns:xlink="http://www.w3.org/1999/xlink" content-type="arpha" xlink:type="simple">40F7FF22-8667-56BA-A2E4-CC988A5C1782</object-id><object-id xmlns:xlink="http://www.w3.org/1999/xlink" content-type="doi" xlink:type="simple">10.3897/BDJ.14.e175030.figure20d</object-id><label>Figure 20d.</label><caption><p>label information of <italic><tp:taxon-name><tp:taxon-name-part taxon-name-part-type="genus" reg="Sturmiodoria">Sturmiodoria</tp:taxon-name-part> <tp:taxon-name-part taxon-name-part-type="species" reg="facialis">facialis</tp:taxon-name-part></tp:taxon-name></italic> Townsend </p></caption><graphic xmlns:xlink="http://www.w3.org/1999/xlink" xlink:href="bdj-14-e175030-g020_d.jpg" xlink:type="simple" position="float" orientation="portrait" id="oo_1514420.jpg"><uri content-type="original_file" xlink:type="simple">https://binary.pensoft.net/fig/1514420</uri></graphic></fig></fig-group><fig id="F13830689" position="float" orientation="portrait"><object-id xmlns:xlink="http://www.w3.org/1999/xlink" content-type="arpha" xlink:type="simple">6DF4B427-6561-54A3-8CDA-0E2A72BE73F2</object-id><object-id xmlns:xlink="http://www.w3.org/1999/xlink" content-type="doi" xlink:type="simple">10.3897/BDJ.14.e175030.figure20a</object-id><label>Figure 20a.</label><caption><p>female body in dorsal view.</p></caption><graphic xmlns:xlink="http://www.w3.org/1999/xlink" xlink:href="bdj-14-e175030-g020_a.jpg" xlink:type="simple" position="float" orientation="portrait" id="oo_1514411.jpg"><uri content-type="original_file" xlink:type="simple">https://binary.pensoft.net/fig/1514411</uri></graphic></fig><fig id="F13830690" position="float" orientation="portrait"><object-id xmlns:xlink="http://www.w3.org/1999/xlink" content-type="arpha" xlink:type="simple">F1A55C7E-E782-54CA-B288-2FD5CE97FFF0</object-id><object-id xmlns:xlink="http://www.w3.org/1999/xlink" content-type="doi" xlink:type="simple">10.3897/BDJ.14.e175030.figure20b</object-id><label>Figure 20b.</label><caption><p>female body in lateral view.</p></caption><graphic xmlns:xlink="http://www.w3.org/1999/xlink" xlink:href="bdj-14-e175030-g020_b.jpg" xlink:type="simple" position="float" orientation="portrait" id="oo_1514414.jpg"><uri content-type="original_file" xlink:type="simple">https://binary.pensoft.net/fig/1514414</uri></graphic></fig><fig id="F13830691" position="float" orientation="portrait"><object-id xmlns:xlink="http://www.w3.org/1999/xlink" content-type="arpha" xlink:type="simple">FC5C0824-439C-5844-B7ED-531A3B0E54E2</object-id><object-id xmlns:xlink="http://www.w3.org/1999/xlink" content-type="doi" xlink:type="simple">10.3897/BDJ.14.e175030.figure20c</object-id><label>Figure 20c.</label><caption><p>female head in anterior view</p></caption><graphic xmlns:xlink="http://www.w3.org/1999/xlink" xlink:href="bdj-14-e175030-g020_c.jpg" xlink:type="simple" position="float" orientation="portrait" id="oo_1514415.jpg"><uri content-type="original_file" xlink:type="simple">https://binary.pensoft.net/fig/1514415</uri></graphic></fig><fig-group id="F13575367" position="float" orientation="portrait"><caption><p><italic><tp:taxon-name><tp:taxon-name-part taxon-name-part-type="genus" reg="Drino">Drino</tp:taxon-name-part> <tp:taxon-name-part taxon-name-part-type="species" reg="facialis">facialis</tp:taxon-name-part></tp:taxon-name></italic> (Townsend), specimen from China (IZCAS). (Redrawn from <xref ref-type="bibr" rid="B13535289">Chao et al. 1998</xref>: 1837)</p></caption><fig id="F13575372" position="float" orientation="portrait"><object-id xmlns:xlink="http://www.w3.org/1999/xlink" content-type="arpha" xlink:type="simple">EFBEF7C6-3C71-516A-B1AA-583DE6254B2B</object-id><object-id xmlns:xlink="http://www.w3.org/1999/xlink" content-type="doi" xlink:type="simple">10.3897/BDJ.14.e175030.figure21a</object-id><label>Figure 21a.</label><caption><p>male cerci, surstyli in caudal view.</p></caption><graphic xmlns:xlink="http://www.w3.org/1999/xlink" xlink:href="bdj-14-e175030-g021_a.jpg" xlink:type="simple" position="float" orientation="portrait" id="oo_1435970.jpg"><uri content-type="original_file" xlink:type="simple">https://binary.pensoft.net/fig/1435970</uri></graphic></fig><fig id="F13575373" position="float" orientation="portrait"><object-id xmlns:xlink="http://www.w3.org/1999/xlink" content-type="arpha" xlink:type="simple">9A1601CC-A8D6-5648-9CDB-58129E632CA1</object-id><object-id xmlns:xlink="http://www.w3.org/1999/xlink" content-type="doi" xlink:type="simple">10.3897/BDJ.14.e175030.figure21b</object-id><label>Figure 21b.</label><caption><p>male cercus, surstylus, epandrium and phallus (part) in lateral view. </p></caption><graphic xmlns:xlink="http://www.w3.org/1999/xlink" xlink:href="bdj-14-e175030-g021_b.jpg" xlink:type="simple" position="float" orientation="portrait" id="oo_1435971.jpg"><uri content-type="original_file" xlink:type="simple">https://binary.pensoft.net/fig/1435971</uri></graphic></fig></fig-group><fig id="F13575372" position="float" orientation="portrait"><object-id xmlns:xlink="http://www.w3.org/1999/xlink" content-type="arpha" xlink:type="simple">EFBEF7C6-3C71-516A-B1AA-583DE6254B2B</object-id><object-id xmlns:xlink="http://www.w3.org/1999/xlink" content-type="doi" xlink:type="simple">10.3897/BDJ.14.e175030.figure21a</object-id><label>Figure 21a.</label><caption><p>male cerci, surstyli in caudal view.</p></caption><graphic xmlns:xlink="http://www.w3.org/1999/xlink" xlink:href="bdj-14-e175030-g021_a.jpg" xlink:type="simple" position="float" orientation="portrait" id="oo_1435970.jpg"><uri content-type="original_file" xlink:type="simple">https://binary.pensoft.net/fig/1435970</uri></graphic></fig><fig id="F13575373" position="float" orientation="portrait"><object-id xmlns:xlink="http://www.w3.org/1999/xlink" content-type="arpha" xlink:type="simple">9A1601CC-A8D6-5648-9CDB-58129E632CA1</object-id><object-id xmlns:xlink="http://www.w3.org/1999/xlink" content-type="doi" xlink:type="simple">10.3897/BDJ.14.e175030.figure21b</object-id><label>Figure 21b.</label><caption><p>male cercus, surstylus, epandrium and phallus (part) in lateral view. </p></caption><graphic xmlns:xlink="http://www.w3.org/1999/xlink" xlink:href="bdj-14-e175030-g021_b.jpg" xlink:type="simple" position="float" orientation="portrait" id="oo_1435971.jpg"><uri content-type="original_file" xlink:type="simple">https://binary.pensoft.net/fig/1435971</uri></graphic></fig></tp:treatment-sec><ref-list><ref id="B13536540"><element-citation xmlns:xlink="http://www.w3.org/1999/xlink" publication-type="article" xlink:type="simple"><person-group person-group-type="author"><name name-style="western"><surname>Townsend</surname><given-names>C. H.T.</given-names></name></person-group><year>1928</year><article-title>New <tp:taxon-name><tp:taxon-name-part taxon-name-part-type="superfamily" reg="Muscoidea">Muscoidea</tp:taxon-name-part></tp:taxon-name> from the Philippines Region</article-title><source>Philippine Journal of Science</source><volume>34 [1927]</volume><fpage>365</fpage><lpage>397</lpage></element-citation></ref><ref id="B13535171"><element-citation xmlns:xlink="http://www.w3.org/1999/xlink" publication-type="article" xlink:type="simple"><person-group person-group-type="author"><name name-style="western"><surname>Baranov</surname><given-names>N.</given-names></name></person-group><year>1932</year><article-title>Zur Kenntnis der formosanischen Sturmien (Dipt. Larvaevor.).</article-title><source>Neue Beiträge zur Systematischen Insektenkunde</source><volume>5</volume><fpage>70</fpage><lpage>82</lpage></element-citation></ref><ref id="B13536464"><element-citation xmlns:xlink="http://www.w3.org/1999/xlink" publication-type="article" xlink:type="simple"><person-group person-group-type="author"><name name-style="western"><surname>Sabrosky</surname><given-names>C. W.</given-names></name><name name-style="western"><surname>Crosskey</surname><given-names>R. W</given-names></name></person-group><year>1969</year><article-title>The type-material of <tp:taxon-name><tp:taxon-name-part taxon-name-part-type="family" reg="Tachinidae">Tachinidae</tp:taxon-name-part></tp:taxon-name> (<tp:taxon-name><tp:taxon-name-part taxon-name-part-type="order" reg="Diptera">Diptera</tp:taxon-name-part></tp:taxon-name>) described by N. Baranov</article-title><source>Baranov. Bulletin of the British Museum (Natural History). Entomology</source><volume>24</volume><fpage>27</fpage><lpage>63</lpage></element-citation></ref><ref id="B13536186"><element-citation xmlns:xlink="http://www.w3.org/1999/xlink" publication-type="article" xlink:type="simple"><person-group person-group-type="author"><name name-style="western"><surname>Mesnil</surname><given-names>L. P.</given-names></name></person-group><year>1949</year><article-title>Essai de révision des espèces du genre <italic><tp:taxon-name><tp:taxon-name-part taxon-name-part-type="genus" reg="Drino">Drino</tp:taxon-name-part></tp:taxon-name></italic> Robineau-Desvoidy <tp:taxon-name><tp:taxon-name-part taxon-name-part-type="subfamily" reg="Sturmiinae">Sturmiinae</tp:taxon-name-part></tp:taxon-name> a oeufs macrotypes</article-title><source>Bulletin de l’Institut Royal des Sciences Naturelles de Belgique</source><volume>25</volume><issue>42</issue><fpage>1</fpage><lpage>38</lpage></element-citation></ref><ref id="B13536228"><element-citation xmlns:xlink="http://www.w3.org/1999/xlink" publication-type="article" xlink:type="simple"><person-group person-group-type="author"><name name-style="western"><surname>Mesnil</surname><given-names>L. P.</given-names></name></person-group><year>1951</year><article-title>64g. <tp:taxon-name><tp:taxon-name-part taxon-name-part-type="subfamily" reg="Larvaevorinae">Larvaevorinae</tp:taxon-name-part></tp:taxon-name> (<tp:taxon-name><tp:taxon-name-part taxon-name-part-type="subfamily" reg="Tachininae">Tachininae</tp:taxon-name-part></tp:taxon-name>)</article-title><source>Die Fliegen der Palaearktischen Region</source><volume>10 (Lieferung 166)</volume><fpage>161</fpage><lpage>208 </lpage></element-citation></ref><ref id="B13535999"><element-citation xmlns:xlink="http://www.w3.org/1999/xlink" publication-type="book" xlink:type="simple"><person-group person-group-type="author"><name name-style="western"><surname>Crosskey</surname><given-names>R. W.</given-names></name></person-group><year>1976</year><source>A taxonomic conspectus of the <tp:taxon-name><tp:taxon-name-part taxon-name-part-type="family" reg="Tachinidae">Tachinidae</tp:taxon-name-part></tp:taxon-name> (<tp:taxon-name><tp:taxon-name-part taxon-name-part-type="order" reg="Diptera">Diptera</tp:taxon-name-part></tp:taxon-name>) of the Oriental Region.</source><volume>Volume 26</volume><publisher-name>Bulletin of the British Museum (Natural History). Entomology Supplement</publisher-name><size units="page">357</size></element-citation></ref><ref id="B13536007"><element-citation xmlns:xlink="http://www.w3.org/1999/xlink" publication-type="chapter" xlink:type="simple"><person-group person-group-type="author"><name name-style="western"><surname>Crosskey</surname><given-names>R. W.</given-names></name></person-group><year>1977</year><chapter-title>Family Tachinidae</chapter-title><person-group person-group-type="editor"><name name-style="western"><surname>Delfinado</surname><given-names>M. D.</given-names></name><name name-style="western"><surname>Hardy</surname><given-names>D. E.</given-names></name></person-group><source> A catalog of the <tp:taxon-name><tp:taxon-name-part taxon-name-part-type="order" reg="Diptera">Diptera</tp:taxon-name-part></tp:taxon-name> of the Oriental Region</source><volume>Volume Ⅲ</volume><publisher-name>University Press of Hawaii</publisher-name><publisher-loc>Honolulu</publisher-loc><size units="page">586–697</size></element-citation></ref><ref id="B13535276"><element-citation xmlns:xlink="http://www.w3.org/1999/xlink" publication-type="chapter" xlink:type="simple"><person-group person-group-type="author"><name name-style="western"><surname>Chao</surname><given-names>C. M.</given-names></name><name name-style="western"><surname>Shi</surname><given-names>Y. S.</given-names></name></person-group><year>1982</year><chapter-title>Diptera: Sarcophagidae.</chapter-title><person-group person-group-type="editor"><name name-style="western"><surname>The Comprehensive Scientific Expedition to the Qinghai-Xizang Plateau</surname><given-names>Chinese Academy of Sciences.</given-names></name><etal/></person-group><source> Insects of Xizang</source><volume>Volume 2</volume><publisher-name>Science Press</publisher-name><publisher-loc>Beijing</publisher-loc><size units="page">227-233</size><comment content-type="language">Chinese with English summary</comment></element-citation></ref><ref id="B13535289"><element-citation xmlns:xlink="http://www.w3.org/1999/xlink" publication-type="chapter" xlink:type="simple"><person-group person-group-type="author"><name name-style="western"><surname>Chao</surname><given-names>C. M.</given-names></name><name name-style="western"><surname>Liang</surname><given-names>E. Y.</given-names></name><name name-style="western"><surname>Shi</surname><given-names>Y. S.</given-names></name><name name-style="western"><surname>Sun</surname><given-names>X. K.</given-names></name><name name-style="western"><surname>Zhou</surname><given-names>S. X.</given-names></name><name name-style="western"><surname>Chen</surname><given-names>R. J.</given-names></name></person-group><year>1998</year><chapter-title>Tachinidae</chapter-title><person-group person-group-type="editor"><name name-style="western"><surname>Xue</surname><given-names>W. Q.</given-names></name><name name-style="western"><surname>Chao</surname><given-names>C. M.</given-names></name></person-group><source>Flies of China</source><volume>Volume 2</volume><publisher-name>Liaoning Science and Technology Press</publisher-name><publisher-loc>Shenyang</publisher-loc><size units="page">17 pp. + 1366–2425 + 32 pls.</size><comment content-type="language">Chinese</comment></element-citation></ref><ref id="B13536125"><element-citation xmlns:xlink="http://www.w3.org/1999/xlink" publication-type="book" xlink:type="simple"><person-group person-group-type="author"><name name-style="western"><surname>Liu</surname><given-names>Y. Z.</given-names></name><name name-style="western"><surname>Chao</surname><given-names>C. M.</given-names></name><name name-style="western"><surname>Li</surname><given-names>L. F.</given-names></name><name name-style="western"><surname>Zhou</surname><given-names>S. X.</given-names></name><name name-style="western"><surname>Wang</surname><given-names>H. X.</given-names></name><name name-style="western"><surname>Zhang</surname><given-names>W. J.</given-names></name></person-group><year>1998</year><source>Fauna of <tp:taxon-name><tp:taxon-name-part taxon-name-part-type="family" reg="Tachinidae">Tachinidae</tp:taxon-name-part></tp:taxon-name> from Shanxi Province</source><publisher-name>Science Press</publisher-name><publisher-loc>Beijing</publisher-loc><size units="page"> 378 </size><comment content-type="language">Chinese</comment></element-citation></ref><ref id="B13536599"><element-citation xmlns:xlink="http://www.w3.org/1999/xlink" publication-type="book" xlink:type="simple"><person-group person-group-type="author"><name name-style="western"><surname>Xue</surname><given-names>W. Q.</given-names></name><name name-style="western"><surname>Wang</surname><given-names>M. F.</given-names></name></person-group><year>2006</year><source>Flies of the Qinghai-Xizang Plateau (<tp:taxon-name><tp:taxon-name-part taxon-name-part-type="class" reg="Insecta">Insecta</tp:taxon-name-part></tp:taxon-name>: <tp:taxon-name><tp:taxon-name-part taxon-name-part-type="order" reg="Diptera">Diptera</tp:taxon-name-part></tp:taxon-name>)</source><publisher-name>Science Press</publisher-name><publisher-loc>Beijing</publisher-loc><size units="page">336</size><comment content-type="language">Chinese</comment></element-citation></ref><ref id="B13536262"><element-citation xmlns:xlink="http://www.w3.org/1999/xlink" publication-type="article" xlink:type="simple"><person-group person-group-type="author"><name name-style="western"><surname>O’Hara</surname><given-names>J. E.</given-names></name><name name-style="western"><surname>Shima</surname><given-names>H.</given-names></name><name name-style="western"><surname>Zhang</surname><given-names>C.</given-names></name></person-group><year>2009</year><article-title>Annotated Catalogue of the <tp:taxon-name><tp:taxon-name-part taxon-name-part-type="family" reg="Tachinidae">Tachinidae</tp:taxon-name-part></tp:taxon-name> (<tp:taxon-name><tp:taxon-name-part taxon-name-part-type="class" reg="Insecta">Insecta</tp:taxon-name-part></tp:taxon-name>: <tp:taxon-name><tp:taxon-name-part taxon-name-part-type="order" reg="Diptera">Diptera</tp:taxon-name-part></tp:taxon-name>) of China</article-title><source>Zootaxa</source><volume>2190</volume><fpage>1</fpage><lpage>236</lpage></element-citation></ref><ref id="B13536617"><element-citation xmlns:xlink="http://www.w3.org/1999/xlink" publication-type="book" xlink:type="simple"><person-group person-group-type="author"><name name-style="western"><surname>Zhang</surname><given-names>C. T.</given-names></name><etal/></person-group><year>2016</year><source><tp:taxon-name><tp:taxon-name-part taxon-name-part-type="family" reg="Tachinidae">Tachinidae</tp:taxon-name-part></tp:taxon-name> of Northeast China</source><publisher-name>Science Press</publisher-name><publisher-loc>Beijing</publisher-loc><size units="page"> 698</size></element-citation></ref><ref id="B13536591"><element-citation xmlns:xlink="http://www.w3.org/1999/xlink" publication-type="website" xlink:type="simple"><person-group person-group-type="author"><name name-style="western"><surname>Tschorsnig</surname><given-names>H. P.</given-names></name></person-group><article-title>Preliminary host catalogue of Palaearctic Tachinidae (Diptera). Version 1. PDF document, 480 pp</article-title><uri xlink:type="simple">http://www.nadsdiptera.org/Tach/WorldTachs/CatPalHosts/Home.html</uri></element-citation></ref><ref id="B13536279"><element-citation xmlns:xlink="http://www.w3.org/1999/xlink" publication-type="book" xlink:type="simple"><person-group person-group-type="author"><name name-style="western"><surname>O’Hara</surname><given-names>J. E.</given-names></name><name name-style="western"><surname>Henderson</surname><given-names>S. J.</given-names></name><name name-style="western"><surname>Wood</surname><given-names>D. M.</given-names></name></person-group><year>2020</year><source>Preliminary checklist of the <tp:taxon-name><tp:taxon-name-part taxon-name-part-type="family" reg="Tachinidae">Tachinidae</tp:taxon-name-part></tp:taxon-name> (<tp:taxon-name><tp:taxon-name-part taxon-name-part-type="order" reg="Diptera">Diptera</tp:taxon-name-part></tp:taxon-name>) of the world</source><publisher-name>Version 2.1. PDF document, 1039 pp.</publisher-name><uri xlink:type="simple">http://www.nadsdiptera.org/Tach/WorldTachs/Checklist/Worldchecklist.html (accessed 29 September 2025)</uri></element-citation></ref><ref id="B13536287"><element-citation xmlns:xlink="http://www.w3.org/1999/xlink" publication-type="chapter" xlink:type="simple"><person-group person-group-type="author"><name name-style="western"><surname>O’Hara</surname><given-names>J. E.</given-names></name><name name-style="western"><surname>Zhang</surname><given-names>C. T.</given-names></name><name name-style="western"><surname>Shima</surname><given-names>H.</given-names></name></person-group><year>2020</year><chapter-title>Tachinidae</chapter-title><person-group person-group-type="editor"><name name-style="western"><surname>Yang</surname><given-names>D.</given-names></name><name name-style="western"><surname>Wang</surname><given-names>M. Q.</given-names></name><name name-style="western"><surname>Li</surname><given-names>W. L.</given-names></name><name name-style="western"><surname>Xue</surname><given-names>W. Q.</given-names></name><name name-style="western"><surname>Chen</surname><given-names>H. W.</given-names></name><name name-style="western"><surname>Zhang</surname><given-names>C. T.</given-names></name><name name-style="western"><surname>Liu</surname><given-names>G. C.</given-names></name><name name-style="western"><surname>Zhang</surname><given-names>W. X.</given-names></name><name name-style="western"><surname>Huo</surname><given-names>K. K.</given-names></name><name name-style="western"><surname>Shi</surname><given-names>L.</given-names></name></person-group><source>Species Catalogue of China, Vol. 2. Animals, <tp:taxon-name><tp:taxon-name-part taxon-name-part-type="class" reg="Insecta">Insecta</tp:taxon-name-part></tp:taxon-name> (VII), <tp:taxon-name><tp:taxon-name-part taxon-name-part-type="order" reg="Diptera">Diptera</tp:taxon-name-part></tp:taxon-name> (3): Cyclorrhaphous <tp:taxon-name><tp:taxon-name-part taxon-name-part-type="suborder" reg="Brachycera">Brachycera</tp:taxon-name-part></tp:taxon-name></source><publisher-name>Science Press</publisher-name><publisher-loc>Beijing</publisher-loc><size units="page">841–963</size></element-citation></ref><ref id="B13537216"><element-citation xmlns:xlink="http://www.w3.org/1999/xlink" publication-type="website" xlink:type="simple"><person-group person-group-type="author"><name name-style="western"><surname>Facility</surname><given-names>Global Biodiversity Information</given-names></name></person-group><article-title>Holotype photos of <italic>Sturmiodoria facialis</italic> Townsend, 1928</article-title><uri xlink:type="simple">https://www.gbif.org/occurrence/1318681542</uri><date-in-citation content-type="access-date">2025-09-29T00:04:10+00:00</date-in-citation></element-citation></ref></ref-list></tp:taxon-treatment>
