# Supplementary material for: Four new species of subgenus Drino (sensu stricto) Robineau-Desvoidy, 1863 from China, with a review of the Chinese species (Diptera, Tachinidae)
Source: Biodivers Data J. 2026 Jul 8;14:e175030. doi: 10.3897/BDJ.14.e175030 (PMC13373582; doi:10.3897/BDJ.14.e175030)
Supplement: XML Treatment for Drino latifrons [file BDJ.14.e175030-treatment15.xml]

<!DOCTYPE tp:taxon-treatment
  PUBLIC "-//TaxonX//DTD Taxonomic Treatment Publishing DTD v0 20100105//EN" "tax-treatment-NSO.dtd">
<tp:taxon-treatment xmlns:tp="http://www.plazi.org/taxpub"><tp:treatment-meta><mixed-citation publication-type="journal"><person-group><name><surname>Liu</surname><given-names>Xusheng</given-names></name><name><surname>Zhang</surname><given-names>Chuntian</given-names></name></person-group><article-title>Four new species of subgenus <italic><tp:taxon-name><tp:taxon-name-part taxon-name-part-type="genus" reg="Drino"/><tp:taxon-name-part taxon-name-part-type="subgenus" reg="Drino">Drino</tp:taxon-name-part></tp:taxon-name></italic> (<italic>sensu stricto</italic>) Robineau-Desvoidy, 1863 from China, with a review of the Chinese species (<tp:taxon-name><tp:taxon-name-part taxon-name-part-type="order" reg="Diptera">Diptera</tp:taxon-name-part></tp:taxon-name>, <tp:taxon-name><tp:taxon-name-part taxon-name-part-type="family" reg="Tachinidae">Tachinidae</tp:taxon-name-part></tp:taxon-name>)</article-title><source>Biodivers Data J</source><day>08</day><month>07</month><year>2026</year><volume>14</volume><pub-id pub-id-type="doi">10.3897/BDJ.14.e175030</pub-id></mixed-citation></tp:treatment-meta><tp:nomenclature><tp:taxon-name><object-id xmlns:xlink="http://www.w3.org/1999/xlink" content-type="arpha" xlink:type="simple">B3CF5FCD-2A04-5A66-838F-CB6464ADEC88</object-id><tp:taxon-name-part taxon-name-part-type="genus">Drino</tp:taxon-name-part> <tp:taxon-name-part taxon-name-part-type="species">latifrons</tp:taxon-name-part></tp:taxon-name><tp:taxon-authority>Liu, Zhang &amp; Xi, 2023</tp:taxon-authority><tp:nomenclature-citation-list><tp:nomenclature-citation><tp:taxon-name><tp:taxon-name-part taxon-name-part-type="genus" reg="Drino">Drino</tp:taxon-name-part> <tp:taxon-name-part taxon-name-part-type="species" reg="latifrons">latifrons</tp:taxon-name-part></tp:taxon-name><comment> Liu, Zhang &amp; Xi, 2023. – <xref ref-type="bibr" rid="B13536135">Liu et al. 2023</xref>: 185. Type material deposited in SYNU, examined.</comment></tp:nomenclature-citation></tp:nomenclature-citation-list></tp:nomenclature><tp:treatment-sec sec-type="materials"><title>Materials</title><list list-type="alpha-lower" list-content="occurrences"><list-item><p><bold>Type status:</bold> <named-content xmlns:xlink="http://www.w3.org/1999/xlink" content-type="dwc:typeStatus" xlink:type="simple">Holotype</named-content>. <bold>Occurrence:</bold> recordedBy: <named-content xmlns:xlink="http://www.w3.org/1999/xlink" content-type="dwc:recordedBy" xlink:type="simple">Zixuan Huang</named-content>; individualCount: <named-content xmlns:xlink="http://www.w3.org/1999/xlink" content-type="dwc:individualCount" xlink:type="simple">1</named-content>; sex: <named-content xmlns:xlink="http://www.w3.org/1999/xlink" content-type="dwc:sex" xlink:type="simple">male</named-content>; lifeStage: <named-content xmlns:xlink="http://www.w3.org/1999/xlink" content-type="dwc:lifeStage" xlink:type="simple">adult</named-content>; occurrenceID: <named-content xmlns:xlink="http://www.w3.org/1999/xlink" content-type="dwc:occurrenceID" xlink:type="simple">FC880639-C2E2-50DC-9A88-E1BDABC093B0</named-content>; <bold>Taxon:</bold> scientificName: <named-content xmlns:xlink="http://www.w3.org/1999/xlink" content-type="dwc:scientificName" xlink:type="simple"><italic><tp:taxon-name><tp:taxon-name-part taxon-name-part-type="genus" reg="Drino">Drino</tp:taxon-name-part> <tp:taxon-name-part taxon-name-part-type="species" reg="latifrons">latifrons</tp:taxon-name-part></tp:taxon-name></italic></named-content>; <bold>Location:</bold> country: <named-content xmlns:xlink="http://www.w3.org/1999/xlink" content-type="dwc:country" xlink:type="simple">China</named-content>; stateProvince: <named-content xmlns:xlink="http://www.w3.org/1999/xlink" content-type="dwc:stateProvince" xlink:type="simple">Sichuan</named-content>; locality: <named-content xmlns:xlink="http://www.w3.org/1999/xlink" content-type="dwc:locality" xlink:type="simple">No. 2 experimental field, Waqie, Hongyuan, Aba</named-content>; verbatimCoordinates: <named-content xmlns:xlink="http://www.w3.org/1999/xlink" content-type="dwc:verbatimCoordinates" xlink:type="simple">32°48'N, 102°33'E</named-content>; decimalLatitude: <named-content xmlns:xlink="http://www.w3.org/1999/xlink" content-type="dwc:decimalLatitude" xlink:type="simple">32.8</named-content>; decimalLongitude: <named-content xmlns:xlink="http://www.w3.org/1999/xlink" content-type="dwc:decimalLongitude" xlink:type="simple">102.55</named-content>; <bold>Identification:</bold> identifiedBy: <named-content xmlns:xlink="http://www.w3.org/1999/xlink" content-type="dwc:identifiedBy" xlink:type="simple">Chuntian Zhang</named-content>; dateIdentified: <named-content xmlns:xlink="http://www.w3.org/1999/xlink" content-type="dwc:dateIdentified" xlink:type="simple">2021</named-content>; <bold>Event:</bold> eventDate: <named-content xmlns:xlink="http://www.w3.org/1999/xlink" content-type="dwc:eventDate" xlink:type="simple">5.Ⅶ.2021</named-content>; <bold>Record Level:</bold> collectionCode: <named-content xmlns:xlink="http://www.w3.org/1999/xlink" content-type="dwc:collectionCode" xlink:type="simple">Insects</named-content></p></list-item><list-item><p><bold>Type status:</bold> <named-content xmlns:xlink="http://www.w3.org/1999/xlink" content-type="dwc:typeStatus" xlink:type="simple">Paratype</named-content>. <bold>Occurrence:</bold> recordedBy: <named-content xmlns:xlink="http://www.w3.org/1999/xlink" content-type="dwc:recordedBy" xlink:type="simple">Zixuan Huang</named-content>; individualCount: <named-content xmlns:xlink="http://www.w3.org/1999/xlink" content-type="dwc:individualCount" xlink:type="simple">11</named-content>; sex: <named-content xmlns:xlink="http://www.w3.org/1999/xlink" content-type="dwc:sex" xlink:type="simple">male</named-content>; lifeStage: <named-content xmlns:xlink="http://www.w3.org/1999/xlink" content-type="dwc:lifeStage" xlink:type="simple">adult</named-content>; occurrenceID: <named-content xmlns:xlink="http://www.w3.org/1999/xlink" content-type="dwc:occurrenceID" xlink:type="simple">8F84E21B-0ABB-5C55-B840-3F0CDED3CAAE</named-content>; <bold>Taxon:</bold> scientificName: <named-content xmlns:xlink="http://www.w3.org/1999/xlink" content-type="dwc:scientificName" xlink:type="simple"><italic><tp:taxon-name><tp:taxon-name-part taxon-name-part-type="genus" reg="Drino">Drino</tp:taxon-name-part> <tp:taxon-name-part taxon-name-part-type="species" reg="latifrons">latifrons</tp:taxon-name-part></tp:taxon-name></italic></named-content>; <bold>Location:</bold> country: <named-content xmlns:xlink="http://www.w3.org/1999/xlink" content-type="dwc:country" xlink:type="simple">China</named-content>; stateProvince: <named-content xmlns:xlink="http://www.w3.org/1999/xlink" content-type="dwc:stateProvince" xlink:type="simple">Sichuan</named-content>; locality: <named-content xmlns:xlink="http://www.w3.org/1999/xlink" content-type="dwc:locality" xlink:type="simple">No. 2 experimental field, Waqie, Hongyuan, Aba</named-content>; verbatimCoordinates: <named-content xmlns:xlink="http://www.w3.org/1999/xlink" content-type="dwc:verbatimCoordinates" xlink:type="simple">32°48'N, 102°33'E</named-content>; decimalLatitude: <named-content xmlns:xlink="http://www.w3.org/1999/xlink" content-type="dwc:decimalLatitude" xlink:type="simple">32.8</named-content>; decimalLongitude: <named-content xmlns:xlink="http://www.w3.org/1999/xlink" content-type="dwc:decimalLongitude" xlink:type="simple">102.55</named-content>; <bold>Identification:</bold> identifiedBy: <named-content xmlns:xlink="http://www.w3.org/1999/xlink" content-type="dwc:identifiedBy" xlink:type="simple">Chuntian Zhang</named-content>; dateIdentified: <named-content xmlns:xlink="http://www.w3.org/1999/xlink" content-type="dwc:dateIdentified" xlink:type="simple">2021</named-content>; <bold>Event:</bold> eventDate: <named-content xmlns:xlink="http://www.w3.org/1999/xlink" content-type="dwc:eventDate" xlink:type="simple">5.Ⅶ.2021</named-content>; <bold>Record Level:</bold> collectionCode: <named-content xmlns:xlink="http://www.w3.org/1999/xlink" content-type="dwc:collectionCode" xlink:type="simple">Insects</named-content></p></list-item><list-item><p><bold>Type status:</bold> <named-content xmlns:xlink="http://www.w3.org/1999/xlink" content-type="dwc:typeStatus" xlink:type="simple">Other material</named-content>. <bold>Occurrence:</bold> recordedBy: <named-content xmlns:xlink="http://www.w3.org/1999/xlink" content-type="dwc:recordedBy" xlink:type="simple">Chuntian Zhang &amp; Xinyi Li </named-content>; individualCount: <named-content xmlns:xlink="http://www.w3.org/1999/xlink" content-type="dwc:individualCount" xlink:type="simple">11</named-content>; sex: <named-content xmlns:xlink="http://www.w3.org/1999/xlink" content-type="dwc:sex" xlink:type="simple">male</named-content>; lifeStage: <named-content xmlns:xlink="http://www.w3.org/1999/xlink" content-type="dwc:lifeStage" xlink:type="simple">adult</named-content>; occurrenceID: <named-content xmlns:xlink="http://www.w3.org/1999/xlink" content-type="dwc:occurrenceID" xlink:type="simple">CB272642-A9DF-5FD0-BC2B-00AB5D9E5363</named-content>; <bold>Taxon:</bold> scientificName: <named-content xmlns:xlink="http://www.w3.org/1999/xlink" content-type="dwc:scientificName" xlink:type="simple"><italic><tp:taxon-name><tp:taxon-name-part taxon-name-part-type="genus" reg="Drino">Drino</tp:taxon-name-part> <tp:taxon-name-part taxon-name-part-type="species" reg="latifrons">latifrons</tp:taxon-name-part></tp:taxon-name></italic></named-content>; <bold>Location:</bold> country: <named-content xmlns:xlink="http://www.w3.org/1999/xlink" content-type="dwc:country" xlink:type="simple">China</named-content>; stateProvince: <named-content xmlns:xlink="http://www.w3.org/1999/xlink" content-type="dwc:stateProvince" xlink:type="simple">Qinghai</named-content>; locality: <named-content xmlns:xlink="http://www.w3.org/1999/xlink" content-type="dwc:locality" xlink:type="simple">Maixiu Forest Farm, Zeku County</named-content>; verbatimElevation: <named-content xmlns:xlink="http://www.w3.org/1999/xlink" content-type="dwc:verbatimElevation" xlink:type="simple">2850–2950 m</named-content>; verbatimCoordinates: <named-content xmlns:xlink="http://www.w3.org/1999/xlink" content-type="dwc:verbatimCoordinates" xlink:type="simple">35°16'N, 101°55'E</named-content>; decimalLatitude: <named-content xmlns:xlink="http://www.w3.org/1999/xlink" content-type="dwc:decimalLatitude" xlink:type="simple">35.27</named-content>; decimalLongitude: <named-content xmlns:xlink="http://www.w3.org/1999/xlink" content-type="dwc:decimalLongitude" xlink:type="simple">101.92</named-content>; <bold>Identification:</bold> identifiedBy: <named-content xmlns:xlink="http://www.w3.org/1999/xlink" content-type="dwc:identifiedBy" xlink:type="simple">Chuntian Zhang</named-content>; dateIdentified: <named-content xmlns:xlink="http://www.w3.org/1999/xlink" content-type="dwc:dateIdentified" xlink:type="simple">2020</named-content>; <bold>Event:</bold> samplingProtocol: <named-content xmlns:xlink="http://www.w3.org/1999/xlink" content-type="dwc:samplingProtocol" xlink:type="simple">sweeping</named-content>; eventDate: <named-content xmlns:xlink="http://www.w3.org/1999/xlink" content-type="dwc:eventDate" xlink:type="simple">21–22.Ⅶ.2020</named-content>; <bold>Record Level:</bold> collectionCode: <named-content xmlns:xlink="http://www.w3.org/1999/xlink" content-type="dwc:collectionCode" xlink:type="simple">Insects</named-content></p></list-item></list></tp:treatment-sec><tp:treatment-sec sec-type="Diagnosis"><title>Diagnosis</title><p>Body length (Fig. <xref ref-type="fig" rid="F13830766">28</xref><xref ref-type="fig" rid="F13830771">a</xref>, <xref ref-type="fig" rid="F13830772">b</xref>) 7.2–9.6 mm. Eye (Fig. <xref ref-type="fig" rid="F13830766">28</xref><xref ref-type="fig" rid="F13830773">c</xref>, <xref ref-type="fig" rid="F13830774">d</xref>) bare. Frons about 0.4 times head width or 1.3–1.4 times eye width, fronto-orbital plate with a row of 5–7 reclinate orbital setae and short black hairs on outer surface, arista thickened on basal 2/3 to 3/4. Scutellum reddish yellow except for base black, 3 presutural and 4 postsutural dorsocentral setae. Mid tibia with 3–4 <italic>ad</italic>, 3 <italic>p</italic> and 2 <italic>v</italic>. Abdominal tergites 4 and 5 of male each with large sexual hair patches of appressed hairs ventrally. Cerci (Fig. <xref ref-type="fig" rid="F13575395">29</xref><xref ref-type="fig" rid="F13575400">a</xref>) slender, evenly narrowed, slightly pointed at apex, narrowly separated on apical 1/3 in caudal view, in lateral view cerci nearly straight, narrowed at apex. Surstylus about same length as cerci, bluntly round at apex in caudal view, widely blunt in lateral view. Pregonite (Fig. <xref ref-type="fig" rid="F13575395">29</xref><xref ref-type="fig" rid="F13575401">b</xref>) with several setae on dorsal surface; postgonite slender and slightly hook-like; epiphallus straight at base and hook-like at apex, longer than postgonite; basiphallus and distiphallus distinctly sclerotized; distiphallus weakly expanded in lateral view; acrophallus sharp at apex and outer rim not exceed by posterior part of distiphallus.</p></tp:treatment-sec><tp:treatment-sec sec-type="Distribution"><title>Distribution</title><p>China (Provinces Qinghai, Sichuan).</p></tp:treatment-sec><tp:treatment-sec sec-type="Remarks"><title>Remarks</title><p>We have examined the holotype deposited in IZCAS. <italic><tp:taxon-name><tp:taxon-name-part taxon-name-part-type="genus" reg="Drino">D.</tp:taxon-name-part> <tp:taxon-name-part taxon-name-part-type="species" reg="adiscalis">adiscalis</tp:taxon-name-part></tp:taxon-name></italic> (Chao &amp; Shi) is similar to this species but differs in fronto-orbital plate with a row of 3–4 reclinate orbital setae, Mid tibia with 4–5 <italic>ad</italic>, 2 <italic>p</italic> and 2 <italic>v</italic>, surstyli about same length as cerci in lateral view.</p></tp:treatment-sec><tp:treatment-sec><!--Section generated to contain objects referenced in tp:taxon-treatment.--><fig-group id="F13830766" position="float" orientation="portrait"><caption><p><italic><tp:taxon-name><tp:taxon-name-part taxon-name-part-type="genus" reg="Drino">Drino</tp:taxon-name-part> <tp:taxon-name-part taxon-name-part-type="species" reg="latifrons">latifrons</tp:taxon-name-part></tp:taxon-name></italic> Liu, Zhang &amp; Xi, holotype (SYNU, Shenyang Normal University, Shenyang).</p></caption><fig id="F13830771" position="float" orientation="portrait"><object-id xmlns:xlink="http://www.w3.org/1999/xlink" content-type="arpha" xlink:type="simple">9E20A9B3-2046-5A0A-8B47-6AE067D183BB</object-id><object-id xmlns:xlink="http://www.w3.org/1999/xlink" content-type="doi" xlink:type="simple">10.3897/BDJ.14.e175030.figure28a</object-id><label>Figure 28a.</label><caption><p>male body in dorsal view</p></caption><graphic xmlns:xlink="http://www.w3.org/1999/xlink" xlink:href="bdj-14-e175030-g028_a.jpg" xlink:type="simple" position="float" orientation="portrait" id="oo_1514427.jpg"><uri content-type="original_file" xlink:type="simple">https://binary.pensoft.net/fig/1514427</uri></graphic></fig><fig id="F13830772" position="float" orientation="portrait"><object-id xmlns:xlink="http://www.w3.org/1999/xlink" content-type="arpha" xlink:type="simple">55643255-DBD8-5986-B817-7D2D456AAA15</object-id><object-id xmlns:xlink="http://www.w3.org/1999/xlink" content-type="doi" xlink:type="simple">10.3897/BDJ.14.e175030.figure28b</object-id><label>Figure 28b.</label><caption><p>male body in lateral view</p></caption><graphic xmlns:xlink="http://www.w3.org/1999/xlink" xlink:href="bdj-14-e175030-g028_b.jpg" xlink:type="simple" position="float" orientation="portrait" id="oo_1514431.jpg"><uri content-type="original_file" xlink:type="simple">https://binary.pensoft.net/fig/1514431</uri></graphic></fig><fig id="F13830773" position="float" orientation="portrait"><object-id xmlns:xlink="http://www.w3.org/1999/xlink" content-type="arpha" xlink:type="simple">0AA65FCB-F002-561B-BCA1-D61584149E62</object-id><object-id xmlns:xlink="http://www.w3.org/1999/xlink" content-type="doi" xlink:type="simple">10.3897/BDJ.14.e175030.figure28c</object-id><label>Figure 28c.</label><caption><p>male head in anterior view</p></caption><graphic xmlns:xlink="http://www.w3.org/1999/xlink" xlink:href="bdj-14-e175030-g028_c.jpg" xlink:type="simple" position="float" orientation="portrait" id="oo_1514432.jpg"><uri content-type="original_file" xlink:type="simple">https://binary.pensoft.net/fig/1514432</uri></graphic></fig><fig id="F13830774" position="float" orientation="portrait"><object-id xmlns:xlink="http://www.w3.org/1999/xlink" content-type="arpha" xlink:type="simple">E0615F16-CEF0-56E1-AAFA-01984C7F981E</object-id><object-id xmlns:xlink="http://www.w3.org/1999/xlink" content-type="doi" xlink:type="simple">10.3897/BDJ.14.e175030.figure28d</object-id><label>Figure 28d.</label><caption><p>male head in lateral view</p></caption><graphic xmlns:xlink="http://www.w3.org/1999/xlink" xlink:href="bdj-14-e175030-g028_d.jpg" xlink:type="simple" position="float" orientation="portrait" id="oo_1514430.jpg"><uri content-type="original_file" xlink:type="simple">https://binary.pensoft.net/fig/1514430</uri></graphic></fig></fig-group><fig id="F13830771" position="float" orientation="portrait"><object-id xmlns:xlink="http://www.w3.org/1999/xlink" content-type="arpha" xlink:type="simple">9E20A9B3-2046-5A0A-8B47-6AE067D183BB</object-id><object-id xmlns:xlink="http://www.w3.org/1999/xlink" content-type="doi" xlink:type="simple">10.3897/BDJ.14.e175030.figure28a</object-id><label>Figure 28a.</label><caption><p>male body in dorsal view</p></caption><graphic xmlns:xlink="http://www.w3.org/1999/xlink" xlink:href="bdj-14-e175030-g028_a.jpg" xlink:type="simple" position="float" orientation="portrait" id="oo_1514427.jpg"><uri content-type="original_file" xlink:type="simple">https://binary.pensoft.net/fig/1514427</uri></graphic></fig><fig id="F13830772" position="float" orientation="portrait"><object-id xmlns:xlink="http://www.w3.org/1999/xlink" content-type="arpha" xlink:type="simple">55643255-DBD8-5986-B817-7D2D456AAA15</object-id><object-id xmlns:xlink="http://www.w3.org/1999/xlink" content-type="doi" xlink:type="simple">10.3897/BDJ.14.e175030.figure28b</object-id><label>Figure 28b.</label><caption><p>male body in lateral view</p></caption><graphic xmlns:xlink="http://www.w3.org/1999/xlink" xlink:href="bdj-14-e175030-g028_b.jpg" xlink:type="simple" position="float" orientation="portrait" id="oo_1514431.jpg"><uri content-type="original_file" xlink:type="simple">https://binary.pensoft.net/fig/1514431</uri></graphic></fig><fig id="F13830773" position="float" orientation="portrait"><object-id xmlns:xlink="http://www.w3.org/1999/xlink" content-type="arpha" xlink:type="simple">0AA65FCB-F002-561B-BCA1-D61584149E62</object-id><object-id xmlns:xlink="http://www.w3.org/1999/xlink" content-type="doi" xlink:type="simple">10.3897/BDJ.14.e175030.figure28c</object-id><label>Figure 28c.</label><caption><p>male head in anterior view</p></caption><graphic xmlns:xlink="http://www.w3.org/1999/xlink" xlink:href="bdj-14-e175030-g028_c.jpg" xlink:type="simple" position="float" orientation="portrait" id="oo_1514432.jpg"><uri content-type="original_file" xlink:type="simple">https://binary.pensoft.net/fig/1514432</uri></graphic></fig><fig id="F13830774" position="float" orientation="portrait"><object-id xmlns:xlink="http://www.w3.org/1999/xlink" content-type="arpha" xlink:type="simple">E0615F16-CEF0-56E1-AAFA-01984C7F981E</object-id><object-id xmlns:xlink="http://www.w3.org/1999/xlink" content-type="doi" xlink:type="simple">10.3897/BDJ.14.e175030.figure28d</object-id><label>Figure 28d.</label><caption><p>male head in lateral view</p></caption><graphic xmlns:xlink="http://www.w3.org/1999/xlink" xlink:href="bdj-14-e175030-g028_d.jpg" xlink:type="simple" position="float" orientation="portrait" id="oo_1514430.jpg"><uri content-type="original_file" xlink:type="simple">https://binary.pensoft.net/fig/1514430</uri></graphic></fig><fig-group id="F13575395" position="float" orientation="portrait"><caption><p><italic><tp:taxon-name><tp:taxon-name-part taxon-name-part-type="genus" reg="Drino">Drino</tp:taxon-name-part> <tp:taxon-name-part taxon-name-part-type="species" reg="latifrons">latifrons</tp:taxon-name-part></tp:taxon-name></italic> Liu, Zhang &amp; Xi, paratype (SYNU).</p></caption><fig id="F13575400" position="float" orientation="portrait"><object-id xmlns:xlink="http://www.w3.org/1999/xlink" content-type="arpha" xlink:type="simple">A0A94AE5-3705-5438-91AA-DD8855513853</object-id><object-id xmlns:xlink="http://www.w3.org/1999/xlink" content-type="doi" xlink:type="simple">10.3897/BDJ.14.e175030.figure29a</object-id><label>Figure 29a.</label><caption><p>male cerci, surstyli in caudal view.</p></caption><graphic xmlns:xlink="http://www.w3.org/1999/xlink" xlink:href="bdj-14-e175030-g029_a.jpg" xlink:type="simple" position="float" orientation="portrait" id="oo_1435980.jpg"><uri content-type="original_file" xlink:type="simple">https://binary.pensoft.net/fig/1435980</uri></graphic></fig><fig id="F13575401" position="float" orientation="portrait"><object-id xmlns:xlink="http://www.w3.org/1999/xlink" content-type="arpha" xlink:type="simple">A551983B-564D-5FBA-B089-98727C632EB6</object-id><object-id xmlns:xlink="http://www.w3.org/1999/xlink" content-type="doi" xlink:type="simple">10.3897/BDJ.14.e175030.figure29b</object-id><label>Figure 29b.</label><caption><p>male cercus, surstylus, epandrium and phallus (part) in lateral view. </p></caption><graphic xmlns:xlink="http://www.w3.org/1999/xlink" xlink:href="bdj-14-e175030-g029_b.jpg" xlink:type="simple" position="float" orientation="portrait" id="oo_1435981.jpg"><uri content-type="original_file" xlink:type="simple">https://binary.pensoft.net/fig/1435981</uri></graphic></fig></fig-group><fig id="F13575400" position="float" orientation="portrait"><object-id xmlns:xlink="http://www.w3.org/1999/xlink" content-type="arpha" xlink:type="simple">A0A94AE5-3705-5438-91AA-DD8855513853</object-id><object-id xmlns:xlink="http://www.w3.org/1999/xlink" content-type="doi" xlink:type="simple">10.3897/BDJ.14.e175030.figure29a</object-id><label>Figure 29a.</label><caption><p>male cerci, surstyli in caudal view.</p></caption><graphic xmlns:xlink="http://www.w3.org/1999/xlink" xlink:href="bdj-14-e175030-g029_a.jpg" xlink:type="simple" position="float" orientation="portrait" id="oo_1435980.jpg"><uri content-type="original_file" xlink:type="simple">https://binary.pensoft.net/fig/1435980</uri></graphic></fig><fig id="F13575401" position="float" orientation="portrait"><object-id xmlns:xlink="http://www.w3.org/1999/xlink" content-type="arpha" xlink:type="simple">A551983B-564D-5FBA-B089-98727C632EB6</object-id><object-id xmlns:xlink="http://www.w3.org/1999/xlink" content-type="doi" xlink:type="simple">10.3897/BDJ.14.e175030.figure29b</object-id><label>Figure 29b.</label><caption><p>male cercus, surstylus, epandrium and phallus (part) in lateral view. </p></caption><graphic xmlns:xlink="http://www.w3.org/1999/xlink" xlink:href="bdj-14-e175030-g029_b.jpg" xlink:type="simple" position="float" orientation="portrait" id="oo_1435981.jpg"><uri content-type="original_file" xlink:type="simple">https://binary.pensoft.net/fig/1435981</uri></graphic></fig></tp:treatment-sec><ref-list><ref id="B13536135"><element-citation xmlns:xlink="http://www.w3.org/1999/xlink" publication-type="article" xlink:type="simple"><person-group person-group-type="author"><name name-style="western"><surname>Liu</surname><given-names>S. D.</given-names></name><name name-style="western"><surname>Zhang</surname><given-names>C. T.</given-names></name><name name-style="western"><surname>Xi</surname><given-names>X. Q.</given-names></name></person-group><year>2023</year><article-title>Two new species of <tp:taxon-name><tp:taxon-name-part taxon-name-part-type="tribe" reg="Eryciini">Eryciini</tp:taxon-name-part></tp:taxon-name> (<tp:taxon-name><tp:taxon-name-part taxon-name-part-type="order" reg="Diptera">Diptera</tp:taxon-name-part></tp:taxon-name>: <tp:taxon-name><tp:taxon-name-part taxon-name-part-type="family" reg="Tachinidae">Tachinidae</tp:taxon-name-part></tp:taxon-name>) from the eastern edge of the Qinghai-Tibetan Plateau, China</article-title><source>Zoological Systematics</source><volume>48</volume><issue>2</issue><fpage>184</fpage><lpage>190</lpage></element-citation></ref></ref-list></tp:taxon-treatment>
