# Supplementary material for: Four new species of subgenus Drino (sensu stricto) Robineau-Desvoidy, 1863 from China, with a review of the Chinese species (Diptera, Tachinidae)
Source: Biodivers Data J. 2026 Jul 8;14:e175030. doi: 10.3897/BDJ.14.e175030 (PMC13373582; doi:10.3897/BDJ.14.e175030)
Supplement: XML Treatment for Drino lota [file BDJ.14.e175030-treatment18.xml]

<!DOCTYPE tp:taxon-treatment
  PUBLIC "-//TaxonX//DTD Taxonomic Treatment Publishing DTD v0 20100105//EN" "tax-treatment-NSO.dtd">
<tp:taxon-treatment xmlns:tp="http://www.plazi.org/taxpub"><tp:treatment-meta><mixed-citation publication-type="journal"><person-group><name><surname>Liu</surname><given-names>Xusheng</given-names></name><name><surname>Zhang</surname><given-names>Chuntian</given-names></name></person-group><article-title>Four new species of subgenus <italic><tp:taxon-name><tp:taxon-name-part taxon-name-part-type="genus" reg="Drino"/><tp:taxon-name-part taxon-name-part-type="subgenus" reg="Drino">Drino</tp:taxon-name-part></tp:taxon-name></italic> (<italic>sensu stricto</italic>) Robineau-Desvoidy, 1863 from China, with a review of the Chinese species (<tp:taxon-name><tp:taxon-name-part taxon-name-part-type="order" reg="Diptera">Diptera</tp:taxon-name-part></tp:taxon-name>, <tp:taxon-name><tp:taxon-name-part taxon-name-part-type="family" reg="Tachinidae">Tachinidae</tp:taxon-name-part></tp:taxon-name>)</article-title><source>Biodivers Data J</source><day>08</day><month>07</month><year>2026</year><volume>14</volume><pub-id pub-id-type="doi">10.3897/BDJ.14.e175030</pub-id></mixed-citation></tp:treatment-meta><tp:nomenclature><tp:taxon-name><object-id xmlns:xlink="http://www.w3.org/1999/xlink" content-type="arpha" xlink:type="simple">1242788D-3F60-553B-BC62-ED17DD9815B6</object-id><tp:taxon-name-part taxon-name-part-type="genus">Drino</tp:taxon-name-part> <tp:taxon-name-part taxon-name-part-type="species">lota</tp:taxon-name-part></tp:taxon-name><tp:taxon-authority>(Meigen, 1824)</tp:taxon-authority><tp:nomenclature-citation-list><tp:nomenclature-citation><tp:taxon-name><tp:taxon-name-part taxon-name-part-type="genus" reg="Tachina">Tachina</tp:taxon-name-part> <tp:taxon-name-part taxon-name-part-type="species" reg="lota">lota</tp:taxon-name-part></tp:taxon-name><comment> Meigen, 1824. – <xref ref-type="bibr" rid="B13536162">Meigen 1824</xref>: 326. – <xref ref-type="bibr" rid="B13536085">Herting 1972</xref>: 9 (des. male lectotype).</comment></tp:nomenclature-citation><tp:nomenclature-citation><tp:taxon-name><tp:taxon-name-part taxon-name-part-type="genus" reg="Tachina">Tachina</tp:taxon-name-part> <tp:taxon-name-part taxon-name-part-type="species" reg="rapida">rapida</tp:taxon-name-part></tp:taxon-name><comment> Meigen, 1824. – <xref ref-type="bibr" rid="B13536162">Meigen 1824</xref>: 326. – <xref ref-type="bibr" rid="B13536228">Mesnil 1951</xref>: 164.</comment></tp:nomenclature-citation><tp:nomenclature-citation><tp:taxon-name><tp:taxon-name-part taxon-name-part-type="genus" reg="Exorista">Exorista</tp:taxon-name-part> <tp:taxon-name-part taxon-name-part-type="species" reg="lota">lota</tp:taxon-name-part></tp:taxon-name><comment> Meigen, 1838. – <xref ref-type="bibr" rid="B13536170">Meigen 1838</xref>: 255. Syntypes (♂ &amp; ♀) in MNHN, external morphology examined via photographs.</comment></tp:nomenclature-citation><tp:nomenclature-citation><tp:taxon-name><tp:taxon-name-part taxon-name-part-type="genus" reg="Exorista">Exorista</tp:taxon-name-part> <tp:taxon-name-part taxon-name-part-type="species" reg="rapida">rapida</tp:taxon-name-part></tp:taxon-name><comment> Meigen, 1838. – <xref ref-type="bibr" rid="B13536170">Meigen 1838</xref>: 255.</comment></tp:nomenclature-citation><tp:nomenclature-citation><tp:taxon-name><tp:taxon-name-part taxon-name-part-type="genus" reg="Exorista">Exorista</tp:taxon-name-part> <tp:taxon-name-part taxon-name-part-type="species" reg="fugax">fugax</tp:taxon-name-part></tp:taxon-name><comment> Rondani, 1859. – <xref ref-type="bibr" rid="B13536414">Rondani 1859</xref>: 127, It 9 Parma (Italy), des. <xref ref-type="bibr" rid="B13536076">Herting 1969</xref>: 194.</comment></tp:nomenclature-citation><tp:nomenclature-citation><tp:taxon-name><tp:taxon-name-part taxon-name-part-type="genus" reg="Drino">Drino</tp:taxon-name-part> <tp:taxon-name-part taxon-name-part-type="species" reg="volucris">volucris</tp:taxon-name-part></tp:taxon-name><comment> Robineau-Desvoidy, 1863. – <xref ref-type="bibr" rid="B13536400">Robineau-Desvoidy 1863</xref>: 250. – <xref ref-type="bibr" rid="B13536228">Mesnil 1951</xref>: 164.</comment></tp:nomenclature-citation><tp:nomenclature-citation><tp:taxon-name><tp:taxon-name-part taxon-name-part-type="genus" reg="Exorista">Exorista</tp:taxon-name-part> <tp:taxon-name-part taxon-name-part-type="species" reg="immunita">immunita</tp:taxon-name-part></tp:taxon-name><comment> Pandellé, 1896. – <xref ref-type="bibr" rid="B13536369">Pandellé 1896</xref>: 28. – <xref ref-type="bibr" rid="B13536228">Mesnil 1951</xref>: 164.</comment></tp:nomenclature-citation><tp:nomenclature-citation><tp:taxon-name><tp:taxon-name-part taxon-name-part-type="genus" reg="Sturmia">Sturmia</tp:taxon-name-part> <tp:taxon-name-part taxon-name-part-type="species" reg="quadrimaculata">quadrimaculata</tp:taxon-name-part></tp:taxon-name><comment> Girschner, 1899. – <xref ref-type="bibr" rid="B13536067">Girschner 1899</xref>: 182, d Thurin–gen (DDR).</comment></tp:nomenclature-citation><tp:nomenclature-citation><tp:taxon-name><tp:taxon-name-part taxon-name-part-type="genus" reg="Drino">Drino</tp:taxon-name-part> <tp:taxon-name-part taxon-name-part-type="species" reg="lota">lota</tp:taxon-name-part></tp:taxon-name><comment>: <xref ref-type="bibr" rid="B13536186">Mesnil 1949a</xref>: 10 (revision). – <xref ref-type="bibr" rid="B13536228">Mesnil 1951</xref>: 158, 164 (key and descriptions). – <xref ref-type="bibr" rid="B13536103">Herting 1984</xref>: 53 (Catalog). – <xref ref-type="bibr" rid="B13536112">Herting and Dely-Draskovits 1993</xref>: 208 (Catalog). – <xref ref-type="bibr" rid="B13536568">Tschorsnig and Herting 1994</xref>: 54, 136 (key and distribution). – <xref ref-type="bibr" rid="B13535289">Chao et al. 1998</xref>: 1850 (key and notes). – <xref ref-type="bibr" rid="B13536599">Xue and Wang 2006</xref>: 252 (Catalog). – <xref ref-type="bibr" rid="B13536262">O’Hara et al. 2009</xref>: 67 (Catalog). – <xref ref-type="bibr" rid="B13536591">Tschorsnig 2017</xref>: 158 (Host Catalog). – <xref ref-type="bibr" rid="B13536279">O’Hara et al. 2020a</xref>: 316 (Catalog). – <xref ref-type="bibr" rid="B13536287">O’Hara et al. 2020</xref>: 880 (Catalog).</comment></tp:nomenclature-citation></tp:nomenclature-citation-list></tp:nomenclature><tp:treatment-sec sec-type="materials"><title>Materials</title><list list-type="alpha-lower" list-content="occurrences"><list-item><p><bold>Type status:</bold> <named-content xmlns:xlink="http://www.w3.org/1999/xlink" content-type="dwc:typeStatus" xlink:type="simple">Holotype</named-content>. <bold>Occurrence:</bold> individualCount: <named-content xmlns:xlink="http://www.w3.org/1999/xlink" content-type="dwc:individualCount" xlink:type="simple">1</named-content>; sex: <named-content xmlns:xlink="http://www.w3.org/1999/xlink" content-type="dwc:sex" xlink:type="simple">female</named-content>; lifeStage: <named-content xmlns:xlink="http://www.w3.org/1999/xlink" content-type="dwc:lifeStage" xlink:type="simple">adult</named-content>; occurrenceID: <named-content xmlns:xlink="http://www.w3.org/1999/xlink" content-type="dwc:occurrenceID" xlink:type="simple">F642A244-07C8-5D9F-817C-0CD26F129826</named-content>; <bold>Taxon:</bold> scientificName: <named-content xmlns:xlink="http://www.w3.org/1999/xlink" content-type="dwc:scientificName" xlink:type="simple"><italic><tp:taxon-name><tp:taxon-name-part taxon-name-part-type="genus" reg="Exorista">Exorista</tp:taxon-name-part> <tp:taxon-name-part taxon-name-part-type="species" reg="rapida">rapida</tp:taxon-name-part></tp:taxon-name></italic></named-content>; <bold>Identification:</bold> identifiedBy: <named-content xmlns:xlink="http://www.w3.org/1999/xlink" content-type="dwc:identifiedBy" xlink:type="simple">Meigen</named-content>; dateIdentified: <named-content xmlns:xlink="http://www.w3.org/1999/xlink" content-type="dwc:dateIdentified" xlink:type="simple">1838</named-content>; <bold>Record Level:</bold> collectionCode: <named-content xmlns:xlink="http://www.w3.org/1999/xlink" content-type="dwc:collectionCode" xlink:type="simple">Insects</named-content></p></list-item><list-item><p><bold>Type status:</bold> <named-content xmlns:xlink="http://www.w3.org/1999/xlink" content-type="dwc:typeStatus" xlink:type="simple">Syntype</named-content>. <bold>Occurrence:</bold> individualCount: <named-content xmlns:xlink="http://www.w3.org/1999/xlink" content-type="dwc:individualCount" xlink:type="simple">1</named-content>; sex: <named-content xmlns:xlink="http://www.w3.org/1999/xlink" content-type="dwc:sex" xlink:type="simple">male</named-content>; lifeStage: <named-content xmlns:xlink="http://www.w3.org/1999/xlink" content-type="dwc:lifeStage" xlink:type="simple">adult</named-content>; occurrenceID: <named-content xmlns:xlink="http://www.w3.org/1999/xlink" content-type="dwc:occurrenceID" xlink:type="simple">B57A8EFA-F4EA-5DC7-81BD-B51B1EFE82E5</named-content>; <bold>Taxon:</bold> scientificName: <named-content xmlns:xlink="http://www.w3.org/1999/xlink" content-type="dwc:scientificName" xlink:type="simple"><italic><tp:taxon-name><tp:taxon-name-part taxon-name-part-type="genus" reg="Exorista">Exorista</tp:taxon-name-part> <tp:taxon-name-part taxon-name-part-type="species" reg="lota">lota</tp:taxon-name-part></tp:taxon-name></italic></named-content>; <bold>Identification:</bold> identifiedBy: <named-content xmlns:xlink="http://www.w3.org/1999/xlink" content-type="dwc:identifiedBy" xlink:type="simple">Meigen</named-content>; dateIdentified: <named-content xmlns:xlink="http://www.w3.org/1999/xlink" content-type="dwc:dateIdentified" xlink:type="simple">1838</named-content>; <bold>Record Level:</bold> collectionCode: <named-content xmlns:xlink="http://www.w3.org/1999/xlink" content-type="dwc:collectionCode" xlink:type="simple">Insects</named-content></p></list-item><list-item><p><bold>Type status:</bold> <named-content xmlns:xlink="http://www.w3.org/1999/xlink" content-type="dwc:typeStatus" xlink:type="simple">Other material</named-content>. <bold>Occurrence:</bold> recordedBy: <named-content xmlns:xlink="http://www.w3.org/1999/xlink" content-type="dwc:recordedBy" xlink:type="simple">Min Wang</named-content>; individualCount: <named-content xmlns:xlink="http://www.w3.org/1999/xlink" content-type="dwc:individualCount" xlink:type="simple">1</named-content>; sex: <named-content xmlns:xlink="http://www.w3.org/1999/xlink" content-type="dwc:sex" xlink:type="simple">male</named-content>; lifeStage: <named-content xmlns:xlink="http://www.w3.org/1999/xlink" content-type="dwc:lifeStage" xlink:type="simple">adult</named-content>; occurrenceID: <named-content xmlns:xlink="http://www.w3.org/1999/xlink" content-type="dwc:occurrenceID" xlink:type="simple">3B06A8A1-778B-5E36-9664-70355E3EC47C</named-content>; <bold>Taxon:</bold> scientificName: <named-content xmlns:xlink="http://www.w3.org/1999/xlink" content-type="dwc:scientificName" xlink:type="simple"><italic><tp:taxon-name><tp:taxon-name-part taxon-name-part-type="genus" reg="Drino">Drino</tp:taxon-name-part> <tp:taxon-name-part taxon-name-part-type="species" reg="lota">lota</tp:taxon-name-part></tp:taxon-name></italic></named-content>; <bold>Location:</bold> country: <named-content xmlns:xlink="http://www.w3.org/1999/xlink" content-type="dwc:country" xlink:type="simple">China</named-content>; stateProvince: <named-content xmlns:xlink="http://www.w3.org/1999/xlink" content-type="dwc:stateProvince" xlink:type="simple">Guangdong</named-content>; locality: <named-content xmlns:xlink="http://www.w3.org/1999/xlink" content-type="dwc:locality" xlink:type="simple">Yuenanling Nature Reserve</named-content>; <bold>Identification:</bold> identifiedBy: <named-content xmlns:xlink="http://www.w3.org/1999/xlink" content-type="dwc:identifiedBy" xlink:type="simple">Chuntian Zhang</named-content>; dateIdentified: <named-content xmlns:xlink="http://www.w3.org/1999/xlink" content-type="dwc:dateIdentified" xlink:type="simple">2011</named-content>; <bold>Event:</bold> samplingProtocol: <named-content xmlns:xlink="http://www.w3.org/1999/xlink" content-type="dwc:samplingProtocol" xlink:type="simple">sweeping</named-content>; eventDate: <named-content xmlns:xlink="http://www.w3.org/1999/xlink" content-type="dwc:eventDate" xlink:type="simple">18–21.Ⅴ.2011</named-content>; <bold>Record Level:</bold> collectionCode: <named-content xmlns:xlink="http://www.w3.org/1999/xlink" content-type="dwc:collectionCode" xlink:type="simple">Insects</named-content></p></list-item><list-item><p><bold>Type status:</bold> <named-content xmlns:xlink="http://www.w3.org/1999/xlink" content-type="dwc:typeStatus" xlink:type="simple">Other material</named-content>. <bold>Occurrence:</bold> recordedBy: <named-content xmlns:xlink="http://www.w3.org/1999/xlink" content-type="dwc:recordedBy" xlink:type="simple">Chuntian Zhang</named-content>; individualCount: <named-content xmlns:xlink="http://www.w3.org/1999/xlink" content-type="dwc:individualCount" xlink:type="simple">1</named-content>; sex: <named-content xmlns:xlink="http://www.w3.org/1999/xlink" content-type="dwc:sex" xlink:type="simple">male</named-content>; lifeStage: <named-content xmlns:xlink="http://www.w3.org/1999/xlink" content-type="dwc:lifeStage" xlink:type="simple">adult</named-content>; occurrenceID: <named-content xmlns:xlink="http://www.w3.org/1999/xlink" content-type="dwc:occurrenceID" xlink:type="simple">EB8D1931-95AC-5E90-B465-05777C138497</named-content>; <bold>Taxon:</bold> scientificName: <named-content xmlns:xlink="http://www.w3.org/1999/xlink" content-type="dwc:scientificName" xlink:type="simple"><italic><tp:taxon-name><tp:taxon-name-part taxon-name-part-type="genus" reg="Drino">Drino</tp:taxon-name-part> <tp:taxon-name-part taxon-name-part-type="species" reg="lota">lota</tp:taxon-name-part></tp:taxon-name></italic></named-content>; <bold>Location:</bold> country: <named-content xmlns:xlink="http://www.w3.org/1999/xlink" content-type="dwc:country" xlink:type="simple">China</named-content>; stateProvince: <named-content xmlns:xlink="http://www.w3.org/1999/xlink" content-type="dwc:stateProvince" xlink:type="simple">Guagnxi</named-content>; locality: <named-content xmlns:xlink="http://www.w3.org/1999/xlink" content-type="dwc:locality" xlink:type="simple">Mt. Maoer, Guilin City</named-content>; verbatimElevation: <named-content xmlns:xlink="http://www.w3.org/1999/xlink" content-type="dwc:verbatimElevation" xlink:type="simple">350–1180–2100 m</named-content>; <bold>Identification:</bold> identifiedBy: <named-content xmlns:xlink="http://www.w3.org/1999/xlink" content-type="dwc:identifiedBy" xlink:type="simple">Chuntian Zhang</named-content>; dateIdentified: <named-content xmlns:xlink="http://www.w3.org/1999/xlink" content-type="dwc:dateIdentified" xlink:type="simple">2004</named-content>; <bold>Event:</bold> samplingProtocol: <named-content xmlns:xlink="http://www.w3.org/1999/xlink" content-type="dwc:samplingProtocol" xlink:type="simple">sweeping</named-content>; eventDate: <named-content xmlns:xlink="http://www.w3.org/1999/xlink" content-type="dwc:eventDate" xlink:type="simple">4.Ⅴ–29.Ⅳ.2004</named-content>; <bold>Record Level:</bold> collectionCode: <named-content xmlns:xlink="http://www.w3.org/1999/xlink" content-type="dwc:collectionCode" xlink:type="simple">Insects</named-content></p></list-item><list-item><p><bold>Type status:</bold> <named-content xmlns:xlink="http://www.w3.org/1999/xlink" content-type="dwc:typeStatus" xlink:type="simple">Other material</named-content>. <bold>Occurrence:</bold> recordedBy: <named-content xmlns:xlink="http://www.w3.org/1999/xlink" content-type="dwc:recordedBy" xlink:type="simple">Chuntian Zhang</named-content>; individualCount: <named-content xmlns:xlink="http://www.w3.org/1999/xlink" content-type="dwc:individualCount" xlink:type="simple">1</named-content>; sex: <named-content xmlns:xlink="http://www.w3.org/1999/xlink" content-type="dwc:sex" xlink:type="simple">male</named-content>; lifeStage: <named-content xmlns:xlink="http://www.w3.org/1999/xlink" content-type="dwc:lifeStage" xlink:type="simple">adult</named-content>; occurrenceID: <named-content xmlns:xlink="http://www.w3.org/1999/xlink" content-type="dwc:occurrenceID" xlink:type="simple">322982D4-4A4E-5818-9955-D3F52BA68823</named-content>; <bold>Taxon:</bold> scientificName: <named-content xmlns:xlink="http://www.w3.org/1999/xlink" content-type="dwc:scientificName" xlink:type="simple"><italic><tp:taxon-name><tp:taxon-name-part taxon-name-part-type="genus" reg="Drino">Drino</tp:taxon-name-part> <tp:taxon-name-part taxon-name-part-type="species" reg="lota">lota</tp:taxon-name-part></tp:taxon-name></italic></named-content>; <bold>Location:</bold> country: <named-content xmlns:xlink="http://www.w3.org/1999/xlink" content-type="dwc:country" xlink:type="simple">China</named-content>; stateProvince: <named-content xmlns:xlink="http://www.w3.org/1999/xlink" content-type="dwc:stateProvince" xlink:type="simple">Liaoning</named-content>; locality: <named-content xmlns:xlink="http://www.w3.org/1999/xlink" content-type="dwc:locality" xlink:type="simple">Mt. Tiecha, Benxi City</named-content>; verbatimElevation: <named-content xmlns:xlink="http://www.w3.org/1999/xlink" content-type="dwc:verbatimElevation" xlink:type="simple">500–950 m</named-content>; <bold>Identification:</bold> identifiedBy: <named-content xmlns:xlink="http://www.w3.org/1999/xlink" content-type="dwc:identifiedBy" xlink:type="simple">Chuntian Zhang</named-content>; dateIdentified: <named-content xmlns:xlink="http://www.w3.org/1999/xlink" content-type="dwc:dateIdentified" xlink:type="simple">2006</named-content>; <bold>Event:</bold> samplingProtocol: <named-content xmlns:xlink="http://www.w3.org/1999/xlink" content-type="dwc:samplingProtocol" xlink:type="simple">sweeping</named-content>; eventDate: <named-content xmlns:xlink="http://www.w3.org/1999/xlink" content-type="dwc:eventDate" xlink:type="simple">28.Ⅴ.2006</named-content>; <bold>Record Level:</bold> collectionCode: <named-content xmlns:xlink="http://www.w3.org/1999/xlink" content-type="dwc:collectionCode" xlink:type="simple">Insects</named-content></p></list-item><list-item><p><bold>Type status:</bold> <named-content xmlns:xlink="http://www.w3.org/1999/xlink" content-type="dwc:typeStatus" xlink:type="simple">Other material</named-content>. <bold>Occurrence:</bold> recordedBy: <named-content xmlns:xlink="http://www.w3.org/1999/xlink" content-type="dwc:recordedBy" xlink:type="simple">Jing Hao</named-content>; individualCount: <named-content xmlns:xlink="http://www.w3.org/1999/xlink" content-type="dwc:individualCount" xlink:type="simple">1</named-content>; sex: <named-content xmlns:xlink="http://www.w3.org/1999/xlink" content-type="dwc:sex" xlink:type="simple">male</named-content>; lifeStage: <named-content xmlns:xlink="http://www.w3.org/1999/xlink" content-type="dwc:lifeStage" xlink:type="simple">adult</named-content>; occurrenceID: <named-content xmlns:xlink="http://www.w3.org/1999/xlink" content-type="dwc:occurrenceID" xlink:type="simple">C7993D56-2E96-5704-B7AD-4A0EB226CCC2</named-content>; <bold>Taxon:</bold> scientificName: <named-content xmlns:xlink="http://www.w3.org/1999/xlink" content-type="dwc:scientificName" xlink:type="simple"><italic><tp:taxon-name><tp:taxon-name-part taxon-name-part-type="genus" reg="Drino">Drino</tp:taxon-name-part> <tp:taxon-name-part taxon-name-part-type="species" reg="lota">lota</tp:taxon-name-part></tp:taxon-name></italic></named-content>; <bold>Location:</bold> country: <named-content xmlns:xlink="http://www.w3.org/1999/xlink" content-type="dwc:country" xlink:type="simple">China</named-content>; stateProvince: <named-content xmlns:xlink="http://www.w3.org/1999/xlink" content-type="dwc:stateProvince" xlink:type="simple">Liaoning</named-content>; locality: <named-content xmlns:xlink="http://www.w3.org/1999/xlink" content-type="dwc:locality" xlink:type="simple">Sunligou, Tianshifu, Benxi City</named-content>; verbatimElevation: <named-content xmlns:xlink="http://www.w3.org/1999/xlink" content-type="dwc:verbatimElevation" xlink:type="simple">380–580 m</named-content>; <bold>Identification:</bold> identifiedBy: <named-content xmlns:xlink="http://www.w3.org/1999/xlink" content-type="dwc:identifiedBy" xlink:type="simple">Chuntian Zhang</named-content>; dateIdentified: <named-content xmlns:xlink="http://www.w3.org/1999/xlink" content-type="dwc:dateIdentified" xlink:type="simple">2006</named-content>; <bold>Event:</bold> samplingProtocol: <named-content xmlns:xlink="http://www.w3.org/1999/xlink" content-type="dwc:samplingProtocol" xlink:type="simple">sweeping</named-content>; eventDate: <named-content xmlns:xlink="http://www.w3.org/1999/xlink" content-type="dwc:eventDate" xlink:type="simple">29.Ⅴ.2006</named-content>; <bold>Record Level:</bold> collectionCode: <named-content xmlns:xlink="http://www.w3.org/1999/xlink" content-type="dwc:collectionCode" xlink:type="simple">Insects</named-content></p></list-item><list-item><p><bold>Type status:</bold> <named-content xmlns:xlink="http://www.w3.org/1999/xlink" content-type="dwc:typeStatus" xlink:type="simple">Other material</named-content>. <bold>Occurrence:</bold> recordedBy: <named-content xmlns:xlink="http://www.w3.org/1999/xlink" content-type="dwc:recordedBy" xlink:type="simple">Chuntian Zhang</named-content>; individualCount: <named-content xmlns:xlink="http://www.w3.org/1999/xlink" content-type="dwc:individualCount" xlink:type="simple">1</named-content>; sex: <named-content xmlns:xlink="http://www.w3.org/1999/xlink" content-type="dwc:sex" xlink:type="simple">female</named-content>; lifeStage: <named-content xmlns:xlink="http://www.w3.org/1999/xlink" content-type="dwc:lifeStage" xlink:type="simple">adult</named-content>; occurrenceID: <named-content xmlns:xlink="http://www.w3.org/1999/xlink" content-type="dwc:occurrenceID" xlink:type="simple">C7AB3EC4-D0B2-5F21-BAB6-E40A12979304</named-content>; <bold>Taxon:</bold> scientificName: <named-content xmlns:xlink="http://www.w3.org/1999/xlink" content-type="dwc:scientificName" xlink:type="simple"><italic><tp:taxon-name><tp:taxon-name-part taxon-name-part-type="genus" reg="Drino">Drino</tp:taxon-name-part> <tp:taxon-name-part taxon-name-part-type="species" reg="lota">lota</tp:taxon-name-part></tp:taxon-name></italic></named-content>; <bold>Location:</bold> country: <named-content xmlns:xlink="http://www.w3.org/1999/xlink" content-type="dwc:country" xlink:type="simple">China</named-content>; stateProvince: <named-content xmlns:xlink="http://www.w3.org/1999/xlink" content-type="dwc:stateProvince" xlink:type="simple">Liaoning</named-content>; locality: <named-content xmlns:xlink="http://www.w3.org/1999/xlink" content-type="dwc:locality" xlink:type="simple">Laotuding, Huanren County, Benxi City</named-content>; verbatimElevation: <named-content xmlns:xlink="http://www.w3.org/1999/xlink" content-type="dwc:verbatimElevation" xlink:type="simple">500–650 m</named-content>; <bold>Identification:</bold> identifiedBy: <named-content xmlns:xlink="http://www.w3.org/1999/xlink" content-type="dwc:identifiedBy" xlink:type="simple">Chuntian Zhang</named-content>; dateIdentified: <named-content xmlns:xlink="http://www.w3.org/1999/xlink" content-type="dwc:dateIdentified" xlink:type="simple">2006</named-content>; <bold>Event:</bold> samplingProtocol: <named-content xmlns:xlink="http://www.w3.org/1999/xlink" content-type="dwc:samplingProtocol" xlink:type="simple">sweeping</named-content>; eventDate: <named-content xmlns:xlink="http://www.w3.org/1999/xlink" content-type="dwc:eventDate" xlink:type="simple">30.Ⅴ.2006</named-content>; <bold>Record Level:</bold> collectionCode: <named-content xmlns:xlink="http://www.w3.org/1999/xlink" content-type="dwc:collectionCode" xlink:type="simple">Insects</named-content></p></list-item><list-item><p><bold>Type status:</bold> <named-content xmlns:xlink="http://www.w3.org/1999/xlink" content-type="dwc:typeStatus" xlink:type="simple">Other material</named-content>. <bold>Occurrence:</bold> recordedBy: <named-content xmlns:xlink="http://www.w3.org/1999/xlink" content-type="dwc:recordedBy" xlink:type="simple">Jing Lian &amp; Jing Hao</named-content>; individualCount: <named-content xmlns:xlink="http://www.w3.org/1999/xlink" content-type="dwc:individualCount" xlink:type="simple">1</named-content>; sex: <named-content xmlns:xlink="http://www.w3.org/1999/xlink" content-type="dwc:sex" xlink:type="simple">female</named-content>; lifeStage: <named-content xmlns:xlink="http://www.w3.org/1999/xlink" content-type="dwc:lifeStage" xlink:type="simple">adult</named-content>; occurrenceID: <named-content xmlns:xlink="http://www.w3.org/1999/xlink" content-type="dwc:occurrenceID" xlink:type="simple">F0187C19-8993-59C3-8CAD-1BCFF4D0E57E</named-content>; <bold>Taxon:</bold> scientificName: <named-content xmlns:xlink="http://www.w3.org/1999/xlink" content-type="dwc:scientificName" xlink:type="simple"><italic><tp:taxon-name><tp:taxon-name-part taxon-name-part-type="genus" reg="Drino">Drino</tp:taxon-name-part> <tp:taxon-name-part taxon-name-part-type="species" reg="lota">lota</tp:taxon-name-part></tp:taxon-name></italic></named-content>; <bold>Location:</bold> country: <named-content xmlns:xlink="http://www.w3.org/1999/xlink" content-type="dwc:country" xlink:type="simple">China</named-content>; stateProvince: <named-content xmlns:xlink="http://www.w3.org/1999/xlink" content-type="dwc:stateProvince" xlink:type="simple">Liaoning</named-content>; locality: <named-content xmlns:xlink="http://www.w3.org/1999/xlink" content-type="dwc:locality" xlink:type="simple">Laotuding, Huanren County, Benxi City</named-content>; verbatimElevation: <named-content xmlns:xlink="http://www.w3.org/1999/xlink" content-type="dwc:verbatimElevation" xlink:type="simple">500–650 m</named-content>; <bold>Identification:</bold> identifiedBy: <named-content xmlns:xlink="http://www.w3.org/1999/xlink" content-type="dwc:identifiedBy" xlink:type="simple">Chuntian Zhang</named-content>; dateIdentified: <named-content xmlns:xlink="http://www.w3.org/1999/xlink" content-type="dwc:dateIdentified" xlink:type="simple">2006</named-content>; <bold>Event:</bold> samplingProtocol: <named-content xmlns:xlink="http://www.w3.org/1999/xlink" content-type="dwc:samplingProtocol" xlink:type="simple">sweeping</named-content>; eventDate: <named-content xmlns:xlink="http://www.w3.org/1999/xlink" content-type="dwc:eventDate" xlink:type="simple">10.Ⅶ.2006</named-content>; <bold>Record Level:</bold> collectionCode: <named-content xmlns:xlink="http://www.w3.org/1999/xlink" content-type="dwc:collectionCode" xlink:type="simple">Insects</named-content></p></list-item><list-item><p><bold>Type status:</bold> <named-content xmlns:xlink="http://www.w3.org/1999/xlink" content-type="dwc:typeStatus" xlink:type="simple">Other material</named-content>. <bold>Occurrence:</bold> recordedBy: <named-content xmlns:xlink="http://www.w3.org/1999/xlink" content-type="dwc:recordedBy" xlink:type="simple">Hai Lin</named-content>; individualCount: <named-content xmlns:xlink="http://www.w3.org/1999/xlink" content-type="dwc:individualCount" xlink:type="simple">2</named-content>; sex: <named-content xmlns:xlink="http://www.w3.org/1999/xlink" content-type="dwc:sex" xlink:type="simple">male</named-content>; lifeStage: <named-content xmlns:xlink="http://www.w3.org/1999/xlink" content-type="dwc:lifeStage" xlink:type="simple">adult</named-content>; occurrenceID: <named-content xmlns:xlink="http://www.w3.org/1999/xlink" content-type="dwc:occurrenceID" xlink:type="simple">24CBBD13-6333-5A0B-BE2A-4822D2B5676C</named-content>; <bold>Taxon:</bold> scientificName: <named-content xmlns:xlink="http://www.w3.org/1999/xlink" content-type="dwc:scientificName" xlink:type="simple"><italic><tp:taxon-name><tp:taxon-name-part taxon-name-part-type="genus" reg="Drino">Drino</tp:taxon-name-part> <tp:taxon-name-part taxon-name-part-type="species" reg="lota">lota</tp:taxon-name-part></tp:taxon-name></italic></named-content>; <bold>Location:</bold> country: <named-content xmlns:xlink="http://www.w3.org/1999/xlink" content-type="dwc:country" xlink:type="simple">China</named-content>; stateProvince: <named-content xmlns:xlink="http://www.w3.org/1999/xlink" content-type="dwc:stateProvince" xlink:type="simple">Liaoning</named-content>; locality: <named-content xmlns:xlink="http://www.w3.org/1999/xlink" content-type="dwc:locality" xlink:type="simple">Qingshangou, Kuandian County</named-content>; <bold>Identification:</bold> identifiedBy: <named-content xmlns:xlink="http://www.w3.org/1999/xlink" content-type="dwc:identifiedBy" xlink:type="simple">Chuntian Zhang</named-content>; dateIdentified: <named-content xmlns:xlink="http://www.w3.org/1999/xlink" content-type="dwc:dateIdentified" xlink:type="simple">2011</named-content>; <bold>Event:</bold> samplingProtocol: <named-content xmlns:xlink="http://www.w3.org/1999/xlink" content-type="dwc:samplingProtocol" xlink:type="simple">sweeping</named-content>; eventDate: <named-content xmlns:xlink="http://www.w3.org/1999/xlink" content-type="dwc:eventDate" xlink:type="simple">17.Ⅶ.2011</named-content>; <bold>Record Level:</bold> collectionCode: <named-content xmlns:xlink="http://www.w3.org/1999/xlink" content-type="dwc:collectionCode" xlink:type="simple">Insects</named-content></p></list-item><list-item><p><bold>Type status:</bold> <named-content xmlns:xlink="http://www.w3.org/1999/xlink" content-type="dwc:typeStatus" xlink:type="simple">Other material</named-content>. <bold>Occurrence:</bold> recordedBy: <named-content xmlns:xlink="http://www.w3.org/1999/xlink" content-type="dwc:recordedBy" xlink:type="simple">Qiang Wang</named-content>; individualCount: <named-content xmlns:xlink="http://www.w3.org/1999/xlink" content-type="dwc:individualCount" xlink:type="simple">12</named-content>; sex: <named-content xmlns:xlink="http://www.w3.org/1999/xlink" content-type="dwc:sex" xlink:type="simple">male</named-content>; lifeStage: <named-content xmlns:xlink="http://www.w3.org/1999/xlink" content-type="dwc:lifeStage" xlink:type="simple">adult</named-content>; occurrenceID: <named-content xmlns:xlink="http://www.w3.org/1999/xlink" content-type="dwc:occurrenceID" xlink:type="simple">A754094A-CE61-5115-AB43-DC35A3CF6094</named-content>; <bold>Taxon:</bold> scientificName: <named-content xmlns:xlink="http://www.w3.org/1999/xlink" content-type="dwc:scientificName" xlink:type="simple"><italic><tp:taxon-name><tp:taxon-name-part taxon-name-part-type="genus" reg="Drino">Drino</tp:taxon-name-part> <tp:taxon-name-part taxon-name-part-type="species" reg="lota">lota</tp:taxon-name-part></tp:taxon-name></italic></named-content>; <bold>Location:</bold> country: <named-content xmlns:xlink="http://www.w3.org/1999/xlink" content-type="dwc:country" xlink:type="simple">China</named-content>; stateProvince: <named-content xmlns:xlink="http://www.w3.org/1999/xlink" content-type="dwc:stateProvince" xlink:type="simple">Liaoning</named-content>; locality: <named-content xmlns:xlink="http://www.w3.org/1999/xlink" content-type="dwc:locality" xlink:type="simple">Laotuding, Huanren County, Benxi City</named-content>; verbatimElevation: <named-content xmlns:xlink="http://www.w3.org/1999/xlink" content-type="dwc:verbatimElevation" xlink:type="simple">550–1300 m</named-content>; <bold>Identification:</bold> identifiedBy: <named-content xmlns:xlink="http://www.w3.org/1999/xlink" content-type="dwc:identifiedBy" xlink:type="simple">Chuntian Zhang</named-content>; dateIdentified: <named-content xmlns:xlink="http://www.w3.org/1999/xlink" content-type="dwc:dateIdentified" xlink:type="simple">2011</named-content>; <bold>Event:</bold> samplingProtocol: <named-content xmlns:xlink="http://www.w3.org/1999/xlink" content-type="dwc:samplingProtocol" xlink:type="simple">sweeping</named-content>; eventDate: <named-content xmlns:xlink="http://www.w3.org/1999/xlink" content-type="dwc:eventDate" xlink:type="simple">1.Ⅶ.–30.Ⅵ.2011</named-content>; <bold>Record Level:</bold> collectionCode: <named-content xmlns:xlink="http://www.w3.org/1999/xlink" content-type="dwc:collectionCode" xlink:type="simple">Insects</named-content></p></list-item><list-item><p><bold>Type status:</bold> <named-content xmlns:xlink="http://www.w3.org/1999/xlink" content-type="dwc:typeStatus" xlink:type="simple">Other material</named-content>. <bold>Occurrence:</bold> recordedBy: <named-content xmlns:xlink="http://www.w3.org/1999/xlink" content-type="dwc:recordedBy" xlink:type="simple">Qiang Wang</named-content>; individualCount: <named-content xmlns:xlink="http://www.w3.org/1999/xlink" content-type="dwc:individualCount" xlink:type="simple">1</named-content>; sex: <named-content xmlns:xlink="http://www.w3.org/1999/xlink" content-type="dwc:sex" xlink:type="simple">female</named-content>; lifeStage: <named-content xmlns:xlink="http://www.w3.org/1999/xlink" content-type="dwc:lifeStage" xlink:type="simple">adult</named-content>; occurrenceID: <named-content xmlns:xlink="http://www.w3.org/1999/xlink" content-type="dwc:occurrenceID" xlink:type="simple">C763C58C-1C47-576E-A247-ACBB5E773B02</named-content>; <bold>Taxon:</bold> scientificName: <named-content xmlns:xlink="http://www.w3.org/1999/xlink" content-type="dwc:scientificName" xlink:type="simple"><italic><tp:taxon-name><tp:taxon-name-part taxon-name-part-type="genus" reg="Drino">Drino</tp:taxon-name-part> <tp:taxon-name-part taxon-name-part-type="species" reg="lota">lota</tp:taxon-name-part></tp:taxon-name></italic></named-content>; <bold>Location:</bold> country: <named-content xmlns:xlink="http://www.w3.org/1999/xlink" content-type="dwc:country" xlink:type="simple">China</named-content>; stateProvince: <named-content xmlns:xlink="http://www.w3.org/1999/xlink" content-type="dwc:stateProvince" xlink:type="simple">Liaoning</named-content>; locality: <named-content xmlns:xlink="http://www.w3.org/1999/xlink" content-type="dwc:locality" xlink:type="simple">Laotuding, Huanren County, Benxi City</named-content>; verbatimElevation: <named-content xmlns:xlink="http://www.w3.org/1999/xlink" content-type="dwc:verbatimElevation" xlink:type="simple">550–1300 m</named-content>; <bold>Identification:</bold> identifiedBy: <named-content xmlns:xlink="http://www.w3.org/1999/xlink" content-type="dwc:identifiedBy" xlink:type="simple">Chuntian Zhang</named-content>; dateIdentified: <named-content xmlns:xlink="http://www.w3.org/1999/xlink" content-type="dwc:dateIdentified" xlink:type="simple">2011</named-content>; <bold>Event:</bold> samplingProtocol: <named-content xmlns:xlink="http://www.w3.org/1999/xlink" content-type="dwc:samplingProtocol" xlink:type="simple">sweeping</named-content>; eventDate: <named-content xmlns:xlink="http://www.w3.org/1999/xlink" content-type="dwc:eventDate" xlink:type="simple">1.Ⅶ.–30.Ⅵ.2011</named-content>; <bold>Record Level:</bold> collectionCode: <named-content xmlns:xlink="http://www.w3.org/1999/xlink" content-type="dwc:collectionCode" xlink:type="simple">Insects</named-content></p></list-item><list-item><p><bold>Type status:</bold> <named-content xmlns:xlink="http://www.w3.org/1999/xlink" content-type="dwc:typeStatus" xlink:type="simple">Other material</named-content>. <bold>Occurrence:</bold> recordedBy: <named-content xmlns:xlink="http://www.w3.org/1999/xlink" content-type="dwc:recordedBy" xlink:type="simple">Peng Hou</named-content>; individualCount: <named-content xmlns:xlink="http://www.w3.org/1999/xlink" content-type="dwc:individualCount" xlink:type="simple">1</named-content>; sex: <named-content xmlns:xlink="http://www.w3.org/1999/xlink" content-type="dwc:sex" xlink:type="simple">female</named-content>; lifeStage: <named-content xmlns:xlink="http://www.w3.org/1999/xlink" content-type="dwc:lifeStage" xlink:type="simple">adult</named-content>; occurrenceID: <named-content xmlns:xlink="http://www.w3.org/1999/xlink" content-type="dwc:occurrenceID" xlink:type="simple">5C77BDB2-C2F5-5FD9-AD17-041A9C0ACB3E</named-content>; <bold>Taxon:</bold> scientificName: <named-content xmlns:xlink="http://www.w3.org/1999/xlink" content-type="dwc:scientificName" xlink:type="simple"><italic><tp:taxon-name><tp:taxon-name-part taxon-name-part-type="genus" reg="Drino">Drino</tp:taxon-name-part> <tp:taxon-name-part taxon-name-part-type="species" reg="lota">lota</tp:taxon-name-part></tp:taxon-name></italic></named-content>; <bold>Location:</bold> country: <named-content xmlns:xlink="http://www.w3.org/1999/xlink" content-type="dwc:country" xlink:type="simple">China</named-content>; stateProvince: <named-content xmlns:xlink="http://www.w3.org/1999/xlink" content-type="dwc:stateProvince" xlink:type="simple">Liaoning</named-content>; locality: <named-content xmlns:xlink="http://www.w3.org/1999/xlink" content-type="dwc:locality" xlink:type="simple">Laotuding, Huanren County, Benxi City</named-content>; <bold>Identification:</bold> identifiedBy: <named-content xmlns:xlink="http://www.w3.org/1999/xlink" content-type="dwc:identifiedBy" xlink:type="simple">Chuntian Zhang</named-content>; dateIdentified: <named-content xmlns:xlink="http://www.w3.org/1999/xlink" content-type="dwc:dateIdentified" xlink:type="simple">2013</named-content>; <bold>Event:</bold> samplingProtocol: <named-content xmlns:xlink="http://www.w3.org/1999/xlink" content-type="dwc:samplingProtocol" xlink:type="simple">sweeping</named-content>; eventDate: <named-content xmlns:xlink="http://www.w3.org/1999/xlink" content-type="dwc:eventDate" xlink:type="simple">29.Ⅴ.2013</named-content>; <bold>Record Level:</bold> collectionCode: <named-content xmlns:xlink="http://www.w3.org/1999/xlink" content-type="dwc:collectionCode" xlink:type="simple">Insects</named-content></p></list-item><list-item><p><bold>Type status:</bold> <named-content xmlns:xlink="http://www.w3.org/1999/xlink" content-type="dwc:typeStatus" xlink:type="simple">Other material</named-content>. <bold>Occurrence:</bold> recordedBy: <named-content xmlns:xlink="http://www.w3.org/1999/xlink" content-type="dwc:recordedBy" xlink:type="simple">Yansen Zhang</named-content>; individualCount: <named-content xmlns:xlink="http://www.w3.org/1999/xlink" content-type="dwc:individualCount" xlink:type="simple">1</named-content>; sex: <named-content xmlns:xlink="http://www.w3.org/1999/xlink" content-type="dwc:sex" xlink:type="simple">female</named-content>; lifeStage: <named-content xmlns:xlink="http://www.w3.org/1999/xlink" content-type="dwc:lifeStage" xlink:type="simple">adult</named-content>; occurrenceID: <named-content xmlns:xlink="http://www.w3.org/1999/xlink" content-type="dwc:occurrenceID" xlink:type="simple">8D7E36DD-D11D-5F32-B92C-5C741A4C53F6</named-content>; <bold>Taxon:</bold> scientificName: <named-content xmlns:xlink="http://www.w3.org/1999/xlink" content-type="dwc:scientificName" xlink:type="simple"><italic><tp:taxon-name><tp:taxon-name-part taxon-name-part-type="genus" reg="Drino">Drino</tp:taxon-name-part> <tp:taxon-name-part taxon-name-part-type="species" reg="lota">lota</tp:taxon-name-part></tp:taxon-name></italic></named-content>; <bold>Location:</bold> country: <named-content xmlns:xlink="http://www.w3.org/1999/xlink" content-type="dwc:country" xlink:type="simple">China</named-content>; stateProvince: <named-content xmlns:xlink="http://www.w3.org/1999/xlink" content-type="dwc:stateProvince" xlink:type="simple">Liaoning</named-content>; locality: <named-content xmlns:xlink="http://www.w3.org/1999/xlink" content-type="dwc:locality" xlink:type="simple">Huangdaigou, Qingyuan County</named-content>; verbatimElevation: <named-content xmlns:xlink="http://www.w3.org/1999/xlink" content-type="dwc:verbatimElevation" xlink:type="simple">600–800 m</named-content>; verbatimCoordinates: <named-content xmlns:xlink="http://www.w3.org/1999/xlink" content-type="dwc:verbatimCoordinates" xlink:type="simple">41°83'N, 124°92'E</named-content>; decimalLatitude: <named-content xmlns:xlink="http://www.w3.org/1999/xlink" content-type="dwc:decimalLatitude" xlink:type="simple">42.38</named-content>; decimalLongitude: <named-content xmlns:xlink="http://www.w3.org/1999/xlink" content-type="dwc:decimalLongitude" xlink:type="simple">125.53</named-content>; <bold>Identification:</bold> identifiedBy: <named-content xmlns:xlink="http://www.w3.org/1999/xlink" content-type="dwc:identifiedBy" xlink:type="simple">Chuntian Zhang</named-content>; dateIdentified: <named-content xmlns:xlink="http://www.w3.org/1999/xlink" content-type="dwc:dateIdentified" xlink:type="simple">2015</named-content>; <bold>Event:</bold> samplingProtocol: <named-content xmlns:xlink="http://www.w3.org/1999/xlink" content-type="dwc:samplingProtocol" xlink:type="simple">sweeping</named-content>; eventDate: <named-content xmlns:xlink="http://www.w3.org/1999/xlink" content-type="dwc:eventDate" xlink:type="simple">2.Ⅶ.–28.Ⅵ.2015</named-content>; <bold>Record Level:</bold> collectionCode: <named-content xmlns:xlink="http://www.w3.org/1999/xlink" content-type="dwc:collectionCode" xlink:type="simple">Insects</named-content></p></list-item><list-item><p><bold>Type status:</bold> <named-content xmlns:xlink="http://www.w3.org/1999/xlink" content-type="dwc:typeStatus" xlink:type="simple">Other material</named-content>. <bold>Occurrence:</bold> recordedBy: <named-content xmlns:xlink="http://www.w3.org/1999/xlink" content-type="dwc:recordedBy" xlink:type="simple">Xin L</named-content>; individualCount: <named-content xmlns:xlink="http://www.w3.org/1999/xlink" content-type="dwc:individualCount" xlink:type="simple">1</named-content>; sex: <named-content xmlns:xlink="http://www.w3.org/1999/xlink" content-type="dwc:sex" xlink:type="simple">female</named-content>; lifeStage: <named-content xmlns:xlink="http://www.w3.org/1999/xlink" content-type="dwc:lifeStage" xlink:type="simple">adult</named-content>; occurrenceID: <named-content xmlns:xlink="http://www.w3.org/1999/xlink" content-type="dwc:occurrenceID" xlink:type="simple">5E214ECD-14EE-5694-807E-C00D11E98168</named-content>; <bold>Taxon:</bold> scientificName: <named-content xmlns:xlink="http://www.w3.org/1999/xlink" content-type="dwc:scientificName" xlink:type="simple"><italic><tp:taxon-name><tp:taxon-name-part taxon-name-part-type="genus" reg="Drino">Drino</tp:taxon-name-part> <tp:taxon-name-part taxon-name-part-type="species" reg="lota">lota</tp:taxon-name-part></tp:taxon-name></italic></named-content>; <bold>Location:</bold> country: <named-content xmlns:xlink="http://www.w3.org/1999/xlink" content-type="dwc:country" xlink:type="simple">China</named-content>; stateProvince: <named-content xmlns:xlink="http://www.w3.org/1999/xlink" content-type="dwc:stateProvince" xlink:type="simple">Liaoning</named-content>; locality: <named-content xmlns:xlink="http://www.w3.org/1999/xlink" content-type="dwc:locality" xlink:type="simple">Huangdaigou, Qingyuan County</named-content>; verbatimElevation: <named-content xmlns:xlink="http://www.w3.org/1999/xlink" content-type="dwc:verbatimElevation" xlink:type="simple">600–800 m</named-content>; verbatimCoordinates: <named-content xmlns:xlink="http://www.w3.org/1999/xlink" content-type="dwc:verbatimCoordinates" xlink:type="simple">41°83'N, 124°92'E</named-content>; decimalLatitude: <named-content xmlns:xlink="http://www.w3.org/1999/xlink" content-type="dwc:decimalLatitude" xlink:type="simple">42.38</named-content>; decimalLongitude: <named-content xmlns:xlink="http://www.w3.org/1999/xlink" content-type="dwc:decimalLongitude" xlink:type="simple">125.53</named-content>; <bold>Identification:</bold> identifiedBy: <named-content xmlns:xlink="http://www.w3.org/1999/xlink" content-type="dwc:identifiedBy" xlink:type="simple">Chuntian Zhang</named-content>; dateIdentified: <named-content xmlns:xlink="http://www.w3.org/1999/xlink" content-type="dwc:dateIdentified" xlink:type="simple">2015</named-content>; <bold>Event:</bold> samplingProtocol: <named-content xmlns:xlink="http://www.w3.org/1999/xlink" content-type="dwc:samplingProtocol" xlink:type="simple">sweeping</named-content>; eventDate: <named-content xmlns:xlink="http://www.w3.org/1999/xlink" content-type="dwc:eventDate" xlink:type="simple">2.Ⅶ.–28.Ⅵ.2015</named-content>; <bold>Record Level:</bold> collectionCode: <named-content xmlns:xlink="http://www.w3.org/1999/xlink" content-type="dwc:collectionCode" xlink:type="simple">Insects</named-content></p></list-item><list-item><p><bold>Type status:</bold> <named-content xmlns:xlink="http://www.w3.org/1999/xlink" content-type="dwc:typeStatus" xlink:type="simple">Other material</named-content>. <bold>Occurrence:</bold> recordedBy: <named-content xmlns:xlink="http://www.w3.org/1999/xlink" content-type="dwc:recordedBy" xlink:type="simple">Bing Li &amp; Xu Chen</named-content>; individualCount: <named-content xmlns:xlink="http://www.w3.org/1999/xlink" content-type="dwc:individualCount" xlink:type="simple">1</named-content>; sex: <named-content xmlns:xlink="http://www.w3.org/1999/xlink" content-type="dwc:sex" xlink:type="simple">male</named-content>; lifeStage: <named-content xmlns:xlink="http://www.w3.org/1999/xlink" content-type="dwc:lifeStage" xlink:type="simple">adult</named-content>; occurrenceID: <named-content xmlns:xlink="http://www.w3.org/1999/xlink" content-type="dwc:occurrenceID" xlink:type="simple">F241D6D0-E182-5EDF-9AD5-0309A3B3EB65</named-content>; <bold>Taxon:</bold> scientificName: <named-content xmlns:xlink="http://www.w3.org/1999/xlink" content-type="dwc:scientificName" xlink:type="simple"><italic><tp:taxon-name><tp:taxon-name-part taxon-name-part-type="genus" reg="Drino">Drino</tp:taxon-name-part> <tp:taxon-name-part taxon-name-part-type="species" reg="lota">lota</tp:taxon-name-part></tp:taxon-name></italic></named-content>; <bold>Location:</bold> country: <named-content xmlns:xlink="http://www.w3.org/1999/xlink" content-type="dwc:country" xlink:type="simple">China</named-content>; stateProvince: <named-content xmlns:xlink="http://www.w3.org/1999/xlink" content-type="dwc:stateProvince" xlink:type="simple">Liaoning</named-content>; locality: <named-content xmlns:xlink="http://www.w3.org/1999/xlink" content-type="dwc:locality" xlink:type="simple">Huangdaigou, Qingyuan County</named-content>; verbatimElevation: <named-content xmlns:xlink="http://www.w3.org/1999/xlink" content-type="dwc:verbatimElevation" xlink:type="simple">500–700 m</named-content>; <bold>Identification:</bold> identifiedBy: <named-content xmlns:xlink="http://www.w3.org/1999/xlink" content-type="dwc:identifiedBy" xlink:type="simple">Chuntian Zhang</named-content>; dateIdentified: <named-content xmlns:xlink="http://www.w3.org/1999/xlink" content-type="dwc:dateIdentified" xlink:type="simple">2016</named-content>; <bold>Event:</bold> samplingProtocol: <named-content xmlns:xlink="http://www.w3.org/1999/xlink" content-type="dwc:samplingProtocol" xlink:type="simple">sweeping</named-content>; eventDate: <named-content xmlns:xlink="http://www.w3.org/1999/xlink" content-type="dwc:eventDate" xlink:type="simple">9–21.Ⅷ.2016</named-content>; <bold>Record Level:</bold> collectionCode: <named-content xmlns:xlink="http://www.w3.org/1999/xlink" content-type="dwc:collectionCode" xlink:type="simple">Insects</named-content></p></list-item><list-item><p><bold>Type status:</bold> <named-content xmlns:xlink="http://www.w3.org/1999/xlink" content-type="dwc:typeStatus" xlink:type="simple">Other material</named-content>. <bold>Occurrence:</bold> recordedBy: <named-content xmlns:xlink="http://www.w3.org/1999/xlink" content-type="dwc:recordedBy" xlink:type="simple">Houcan Liang</named-content>; individualCount: <named-content xmlns:xlink="http://www.w3.org/1999/xlink" content-type="dwc:individualCount" xlink:type="simple">4</named-content>; sex: <named-content xmlns:xlink="http://www.w3.org/1999/xlink" content-type="dwc:sex" xlink:type="simple">female</named-content>; lifeStage: <named-content xmlns:xlink="http://www.w3.org/1999/xlink" content-type="dwc:lifeStage" xlink:type="simple">adult</named-content>; occurrenceID: <named-content xmlns:xlink="http://www.w3.org/1999/xlink" content-type="dwc:occurrenceID" xlink:type="simple">0D27DB5D-1519-53E8-92D8-87199C17C288</named-content>; <bold>Taxon:</bold> scientificName: <named-content xmlns:xlink="http://www.w3.org/1999/xlink" content-type="dwc:scientificName" xlink:type="simple"><italic><tp:taxon-name><tp:taxon-name-part taxon-name-part-type="genus" reg="Drino">Drino</tp:taxon-name-part> <tp:taxon-name-part taxon-name-part-type="species" reg="lota">lota</tp:taxon-name-part></tp:taxon-name></italic></named-content>; <bold>Location:</bold> country: <named-content xmlns:xlink="http://www.w3.org/1999/xlink" content-type="dwc:country" xlink:type="simple">China</named-content>; stateProvince: <named-content xmlns:xlink="http://www.w3.org/1999/xlink" content-type="dwc:stateProvince" xlink:type="simple">Liaoning</named-content>; locality: <named-content xmlns:xlink="http://www.w3.org/1999/xlink" content-type="dwc:locality" xlink:type="simple">Baishilazi, Kuandian County, Dandong City</named-content>; verbatimElevation: <named-content xmlns:xlink="http://www.w3.org/1999/xlink" content-type="dwc:verbatimElevation" xlink:type="simple">435–740 m</named-content>; verbatimCoordinates: <named-content xmlns:xlink="http://www.w3.org/1999/xlink" content-type="dwc:verbatimCoordinates" xlink:type="simple">40°53'N, 124°52'E</named-content>; decimalLatitude: <named-content xmlns:xlink="http://www.w3.org/1999/xlink" content-type="dwc:decimalLatitude" xlink:type="simple">40.88</named-content>; decimalLongitude: <named-content xmlns:xlink="http://www.w3.org/1999/xlink" content-type="dwc:decimalLongitude" xlink:type="simple">124.87</named-content>; <bold>Identification:</bold> identifiedBy: <named-content xmlns:xlink="http://www.w3.org/1999/xlink" content-type="dwc:identifiedBy" xlink:type="simple">Chuntian Zhang</named-content>; dateIdentified: <named-content xmlns:xlink="http://www.w3.org/1999/xlink" content-type="dwc:dateIdentified" xlink:type="simple">2017</named-content>; <bold>Event:</bold> samplingProtocol: <named-content xmlns:xlink="http://www.w3.org/1999/xlink" content-type="dwc:samplingProtocol" xlink:type="simple">sweeping</named-content>; eventDate: <named-content xmlns:xlink="http://www.w3.org/1999/xlink" content-type="dwc:eventDate" xlink:type="simple">18–22.Ⅵ.2017</named-content>; <bold>Record Level:</bold> collectionCode: <named-content xmlns:xlink="http://www.w3.org/1999/xlink" content-type="dwc:collectionCode" xlink:type="simple">Insects</named-content></p></list-item><list-item><p><bold>Type status:</bold> <named-content xmlns:xlink="http://www.w3.org/1999/xlink" content-type="dwc:typeStatus" xlink:type="simple">Other material</named-content>. <bold>Occurrence:</bold> recordedBy: <named-content xmlns:xlink="http://www.w3.org/1999/xlink" content-type="dwc:recordedBy" xlink:type="simple">Chuntian Zhang</named-content>; individualCount: <named-content xmlns:xlink="http://www.w3.org/1999/xlink" content-type="dwc:individualCount" xlink:type="simple">1</named-content>; sex: <named-content xmlns:xlink="http://www.w3.org/1999/xlink" content-type="dwc:sex" xlink:type="simple">female</named-content>; lifeStage: <named-content xmlns:xlink="http://www.w3.org/1999/xlink" content-type="dwc:lifeStage" xlink:type="simple">adult</named-content>; occurrenceID: <named-content xmlns:xlink="http://www.w3.org/1999/xlink" content-type="dwc:occurrenceID" xlink:type="simple">C3E6B823-8394-5296-80EF-8ACE31E453B1</named-content>; <bold>Taxon:</bold> scientificName: <named-content xmlns:xlink="http://www.w3.org/1999/xlink" content-type="dwc:scientificName" xlink:type="simple"><italic><tp:taxon-name><tp:taxon-name-part taxon-name-part-type="genus" reg="Drino">Drino</tp:taxon-name-part> <tp:taxon-name-part taxon-name-part-type="species" reg="lota">lota</tp:taxon-name-part></tp:taxon-name></italic></named-content>; <bold>Location:</bold> country: <named-content xmlns:xlink="http://www.w3.org/1999/xlink" content-type="dwc:country" xlink:type="simple">China</named-content>; stateProvince: <named-content xmlns:xlink="http://www.w3.org/1999/xlink" content-type="dwc:stateProvince" xlink:type="simple">Liaoning</named-content>; locality: <named-content xmlns:xlink="http://www.w3.org/1999/xlink" content-type="dwc:locality" xlink:type="simple">Baishilazi, Kuandian County, Dandong City</named-content>; verbatimElevation: <named-content xmlns:xlink="http://www.w3.org/1999/xlink" content-type="dwc:verbatimElevation" xlink:type="simple">435–740 m</named-content>; verbatimCoordinates: <named-content xmlns:xlink="http://www.w3.org/1999/xlink" content-type="dwc:verbatimCoordinates" xlink:type="simple">40°53'N, 124°52'E</named-content>; decimalLatitude: <named-content xmlns:xlink="http://www.w3.org/1999/xlink" content-type="dwc:decimalLatitude" xlink:type="simple">40.88</named-content>; decimalLongitude: <named-content xmlns:xlink="http://www.w3.org/1999/xlink" content-type="dwc:decimalLongitude" xlink:type="simple">124.87</named-content>; <bold>Identification:</bold> identifiedBy: <named-content xmlns:xlink="http://www.w3.org/1999/xlink" content-type="dwc:identifiedBy" xlink:type="simple">Chuntian Zhang</named-content>; dateIdentified: <named-content xmlns:xlink="http://www.w3.org/1999/xlink" content-type="dwc:dateIdentified" xlink:type="simple">2017</named-content>; <bold>Event:</bold> samplingProtocol: <named-content xmlns:xlink="http://www.w3.org/1999/xlink" content-type="dwc:samplingProtocol" xlink:type="simple">sweeping</named-content>; eventDate: <named-content xmlns:xlink="http://www.w3.org/1999/xlink" content-type="dwc:eventDate" xlink:type="simple">18–22.Ⅵ.2017</named-content>; <bold>Record Level:</bold> collectionCode: <named-content xmlns:xlink="http://www.w3.org/1999/xlink" content-type="dwc:collectionCode" xlink:type="simple">Insects</named-content></p></list-item><list-item><p><bold>Type status:</bold> <named-content xmlns:xlink="http://www.w3.org/1999/xlink" content-type="dwc:typeStatus" xlink:type="simple">Other material</named-content>. <bold>Occurrence:</bold> recordedBy: <named-content xmlns:xlink="http://www.w3.org/1999/xlink" content-type="dwc:recordedBy" xlink:type="simple">Ying Zhao</named-content>; individualCount: <named-content xmlns:xlink="http://www.w3.org/1999/xlink" content-type="dwc:individualCount" xlink:type="simple">1</named-content>; sex: <named-content xmlns:xlink="http://www.w3.org/1999/xlink" content-type="dwc:sex" xlink:type="simple">male</named-content>; lifeStage: <named-content xmlns:xlink="http://www.w3.org/1999/xlink" content-type="dwc:lifeStage" xlink:type="simple">adult</named-content>; occurrenceID: <named-content xmlns:xlink="http://www.w3.org/1999/xlink" content-type="dwc:occurrenceID" xlink:type="simple">C212AAC6-3CA0-5272-82CB-741DAB63222F</named-content>; <bold>Taxon:</bold> scientificName: <named-content xmlns:xlink="http://www.w3.org/1999/xlink" content-type="dwc:scientificName" xlink:type="simple"><italic><tp:taxon-name><tp:taxon-name-part taxon-name-part-type="genus" reg="Drino">Drino</tp:taxon-name-part> <tp:taxon-name-part taxon-name-part-type="species" reg="lota">lota</tp:taxon-name-part></tp:taxon-name></italic></named-content>; <bold>Location:</bold> country: <named-content xmlns:xlink="http://www.w3.org/1999/xlink" content-type="dwc:country" xlink:type="simple">China</named-content>; stateProvince: <named-content xmlns:xlink="http://www.w3.org/1999/xlink" content-type="dwc:stateProvince" xlink:type="simple">Liaoning</named-content>; locality: <named-content xmlns:xlink="http://www.w3.org/1999/xlink" content-type="dwc:locality" xlink:type="simple">Mt. Huangyi, Kuandian County, Dandong City</named-content>; verbatimElevation: <named-content xmlns:xlink="http://www.w3.org/1999/xlink" content-type="dwc:verbatimElevation" xlink:type="simple">395–533 m</named-content>; verbatimCoordinates: <named-content xmlns:xlink="http://www.w3.org/1999/xlink" content-type="dwc:verbatimCoordinates" xlink:type="simple">40°43'N, 124°45'E</named-content>; decimalLatitude: <named-content xmlns:xlink="http://www.w3.org/1999/xlink" content-type="dwc:decimalLatitude" xlink:type="simple">40.72</named-content>; decimalLongitude: <named-content xmlns:xlink="http://www.w3.org/1999/xlink" content-type="dwc:decimalLongitude" xlink:type="simple">124.75</named-content>; <bold>Identification:</bold> identifiedBy: <named-content xmlns:xlink="http://www.w3.org/1999/xlink" content-type="dwc:identifiedBy" xlink:type="simple">Chuntian Zhang</named-content>; dateIdentified: <named-content xmlns:xlink="http://www.w3.org/1999/xlink" content-type="dwc:dateIdentified" xlink:type="simple">2018</named-content>; <bold>Event:</bold> samplingProtocol: <named-content xmlns:xlink="http://www.w3.org/1999/xlink" content-type="dwc:samplingProtocol" xlink:type="simple">sweeping</named-content>; eventDate: <named-content xmlns:xlink="http://www.w3.org/1999/xlink" content-type="dwc:eventDate" xlink:type="simple">23–24.Ⅴ.2018</named-content>; <bold>Record Level:</bold> collectionCode: <named-content xmlns:xlink="http://www.w3.org/1999/xlink" content-type="dwc:collectionCode" xlink:type="simple">Insects</named-content></p></list-item><list-item><p><bold>Type status:</bold> <named-content xmlns:xlink="http://www.w3.org/1999/xlink" content-type="dwc:typeStatus" xlink:type="simple">Other material</named-content>. <bold>Occurrence:</bold> recordedBy: <named-content xmlns:xlink="http://www.w3.org/1999/xlink" content-type="dwc:recordedBy" xlink:type="simple">Chuntian Zhang</named-content>; individualCount: <named-content xmlns:xlink="http://www.w3.org/1999/xlink" content-type="dwc:individualCount" xlink:type="simple">1</named-content>; sex: <named-content xmlns:xlink="http://www.w3.org/1999/xlink" content-type="dwc:sex" xlink:type="simple">female</named-content>; lifeStage: <named-content xmlns:xlink="http://www.w3.org/1999/xlink" content-type="dwc:lifeStage" xlink:type="simple">adult</named-content>; occurrenceID: <named-content xmlns:xlink="http://www.w3.org/1999/xlink" content-type="dwc:occurrenceID" xlink:type="simple">F967B5D7-5948-552C-8F8B-BBC5BB2C95CF</named-content>; <bold>Taxon:</bold> scientificName: <named-content xmlns:xlink="http://www.w3.org/1999/xlink" content-type="dwc:scientificName" xlink:type="simple"><italic><tp:taxon-name><tp:taxon-name-part taxon-name-part-type="genus" reg="Drino">Drino</tp:taxon-name-part> <tp:taxon-name-part taxon-name-part-type="species" reg="lota">lota</tp:taxon-name-part></tp:taxon-name></italic></named-content>; <bold>Location:</bold> country: <named-content xmlns:xlink="http://www.w3.org/1999/xlink" content-type="dwc:country" xlink:type="simple">China</named-content>; stateProvince: <named-content xmlns:xlink="http://www.w3.org/1999/xlink" content-type="dwc:stateProvince" xlink:type="simple">Sichuan</named-content>; locality: <named-content xmlns:xlink="http://www.w3.org/1999/xlink" content-type="dwc:locality" xlink:type="simple">Daochengkasi</named-content>; verbatimElevation: <named-content xmlns:xlink="http://www.w3.org/1999/xlink" content-type="dwc:verbatimElevation" xlink:type="simple">2750–3000 m</named-content>; <bold>Identification:</bold> identifiedBy: <named-content xmlns:xlink="http://www.w3.org/1999/xlink" content-type="dwc:identifiedBy" xlink:type="simple">Chuntian Zhang</named-content>; dateIdentified: <named-content xmlns:xlink="http://www.w3.org/1999/xlink" content-type="dwc:dateIdentified" xlink:type="simple">2006</named-content>; <bold>Event:</bold> samplingProtocol: <named-content xmlns:xlink="http://www.w3.org/1999/xlink" content-type="dwc:samplingProtocol" xlink:type="simple">sweeping</named-content>; eventDate: <named-content xmlns:xlink="http://www.w3.org/1999/xlink" content-type="dwc:eventDate" xlink:type="simple">12.Ⅶ.2006</named-content>; <bold>Record Level:</bold> collectionCode: <named-content xmlns:xlink="http://www.w3.org/1999/xlink" content-type="dwc:collectionCode" xlink:type="simple">Insects</named-content></p></list-item><list-item><p><bold>Type status:</bold> <named-content xmlns:xlink="http://www.w3.org/1999/xlink" content-type="dwc:typeStatus" xlink:type="simple">Other material</named-content>. <bold>Occurrence:</bold> recordedBy: <named-content xmlns:xlink="http://www.w3.org/1999/xlink" content-type="dwc:recordedBy" xlink:type="simple">Bo Hao</named-content>; individualCount: <named-content xmlns:xlink="http://www.w3.org/1999/xlink" content-type="dwc:individualCount" xlink:type="simple">1</named-content>; sex: <named-content xmlns:xlink="http://www.w3.org/1999/xlink" content-type="dwc:sex" xlink:type="simple">male</named-content>; lifeStage: <named-content xmlns:xlink="http://www.w3.org/1999/xlink" content-type="dwc:lifeStage" xlink:type="simple">adult</named-content>; occurrenceID: <named-content xmlns:xlink="http://www.w3.org/1999/xlink" content-type="dwc:occurrenceID" xlink:type="simple">08B92496-8664-5D52-8798-0D9C8566CBCD</named-content>; <bold>Taxon:</bold> scientificName: <named-content xmlns:xlink="http://www.w3.org/1999/xlink" content-type="dwc:scientificName" xlink:type="simple"><italic><tp:taxon-name><tp:taxon-name-part taxon-name-part-type="genus" reg="Drino">Drino</tp:taxon-name-part> <tp:taxon-name-part taxon-name-part-type="species" reg="lota">lota</tp:taxon-name-part></tp:taxon-name></italic></named-content>; <bold>Location:</bold> country: <named-content xmlns:xlink="http://www.w3.org/1999/xlink" content-type="dwc:country" xlink:type="simple">China</named-content>; stateProvince: <named-content xmlns:xlink="http://www.w3.org/1999/xlink" content-type="dwc:stateProvince" xlink:type="simple">Yunnan</named-content>; locality: <named-content xmlns:xlink="http://www.w3.org/1999/xlink" content-type="dwc:locality" xlink:type="simple">Gaoligong Mountains, Gongshan</named-content>; verbatimElevation: <named-content xmlns:xlink="http://www.w3.org/1999/xlink" content-type="dwc:verbatimElevation" xlink:type="simple">1353–3013 m</named-content>; verbatimCoordinates: <named-content xmlns:xlink="http://www.w3.org/1999/xlink" content-type="dwc:verbatimCoordinates" xlink:type="simple">27°80'N, 98°50'E</named-content>; decimalLatitude: <named-content xmlns:xlink="http://www.w3.org/1999/xlink" content-type="dwc:decimalLatitude" xlink:type="simple">28.33</named-content>; decimalLongitude: <named-content xmlns:xlink="http://www.w3.org/1999/xlink" content-type="dwc:decimalLongitude" xlink:type="simple">98.83</named-content>; <bold>Identification:</bold> identifiedBy: <named-content xmlns:xlink="http://www.w3.org/1999/xlink" content-type="dwc:identifiedBy" xlink:type="simple">Chuntian Zhang</named-content>; dateIdentified: <named-content xmlns:xlink="http://www.w3.org/1999/xlink" content-type="dwc:dateIdentified" xlink:type="simple">2015</named-content>; <bold>Event:</bold> samplingProtocol: <named-content xmlns:xlink="http://www.w3.org/1999/xlink" content-type="dwc:samplingProtocol" xlink:type="simple">sweeping</named-content>; eventDate: <named-content xmlns:xlink="http://www.w3.org/1999/xlink" content-type="dwc:eventDate" xlink:type="simple">12–15.Ⅴ.2015</named-content>; <bold>Record Level:</bold> collectionCode: <named-content xmlns:xlink="http://www.w3.org/1999/xlink" content-type="dwc:collectionCode" xlink:type="simple">Insects</named-content></p></list-item><list-item><p><bold>Type status:</bold> <named-content xmlns:xlink="http://www.w3.org/1999/xlink" content-type="dwc:typeStatus" xlink:type="simple">Other material</named-content>. <bold>Occurrence:</bold> recordedBy: <named-content xmlns:xlink="http://www.w3.org/1999/xlink" content-type="dwc:recordedBy" xlink:type="simple">Chuntian Zhang</named-content>; individualCount: <named-content xmlns:xlink="http://www.w3.org/1999/xlink" content-type="dwc:individualCount" xlink:type="simple">1</named-content>; sex: <named-content xmlns:xlink="http://www.w3.org/1999/xlink" content-type="dwc:sex" xlink:type="simple">female</named-content>; lifeStage: <named-content xmlns:xlink="http://www.w3.org/1999/xlink" content-type="dwc:lifeStage" xlink:type="simple">adult</named-content>; occurrenceID: <named-content xmlns:xlink="http://www.w3.org/1999/xlink" content-type="dwc:occurrenceID" xlink:type="simple">E4A309BC-BF20-5633-8A6B-B6F7DF59F18E</named-content>; <bold>Taxon:</bold> scientificName: <named-content xmlns:xlink="http://www.w3.org/1999/xlink" content-type="dwc:scientificName" xlink:type="simple"><italic><tp:taxon-name><tp:taxon-name-part taxon-name-part-type="genus" reg="Drino">Drino</tp:taxon-name-part> <tp:taxon-name-part taxon-name-part-type="species" reg="lota">lota</tp:taxon-name-part></tp:taxon-name></italic></named-content>; <bold>Location:</bold> country: <named-content xmlns:xlink="http://www.w3.org/1999/xlink" content-type="dwc:country" xlink:type="simple">China</named-content>; stateProvince: <named-content xmlns:xlink="http://www.w3.org/1999/xlink" content-type="dwc:stateProvince" xlink:type="simple">Yunnan</named-content>; locality: <named-content xmlns:xlink="http://www.w3.org/1999/xlink" content-type="dwc:locality" xlink:type="simple">Shuidiping, Lanping, Nujiang Autonomous Prefecture</named-content>; verbatimElevation: <named-content xmlns:xlink="http://www.w3.org/1999/xlink" content-type="dwc:verbatimElevation" xlink:type="simple">1441 m</named-content>; verbatimCoordinates: <named-content xmlns:xlink="http://www.w3.org/1999/xlink" content-type="dwc:verbatimCoordinates" xlink:type="simple">26°29'N, 99°13'E</named-content>; decimalLatitude: <named-content xmlns:xlink="http://www.w3.org/1999/xlink" content-type="dwc:decimalLatitude" xlink:type="simple">26.48</named-content>; decimalLongitude: <named-content xmlns:xlink="http://www.w3.org/1999/xlink" content-type="dwc:decimalLongitude" xlink:type="simple">99.22</named-content>; <bold>Identification:</bold> identifiedBy: <named-content xmlns:xlink="http://www.w3.org/1999/xlink" content-type="dwc:identifiedBy" xlink:type="simple">Chuntian Zhang</named-content>; dateIdentified: <named-content xmlns:xlink="http://www.w3.org/1999/xlink" content-type="dwc:dateIdentified" xlink:type="simple">2015</named-content>; <bold>Event:</bold> samplingProtocol: <named-content xmlns:xlink="http://www.w3.org/1999/xlink" content-type="dwc:samplingProtocol" xlink:type="simple">sweeping</named-content>; eventDate: <named-content xmlns:xlink="http://www.w3.org/1999/xlink" content-type="dwc:eventDate" xlink:type="simple">18.Ⅴ.2015</named-content>; <bold>Record Level:</bold> collectionCode: <named-content xmlns:xlink="http://www.w3.org/1999/xlink" content-type="dwc:collectionCode" xlink:type="simple">Insects</named-content></p></list-item></list></tp:treatment-sec><tp:treatment-sec sec-type="Diagnosis"><title>Diagnosis</title><p>Body length (Fig. <xref ref-type="fig" rid="F13830748">34</xref><xref ref-type="fig" rid="F13830762">a</xref>, <xref ref-type="fig" rid="F13830763">b</xref>) 8.0 mm. Eye (Fig. <xref ref-type="fig" rid="F13830748">34</xref><xref ref-type="fig" rid="F13830764">c</xref>) with ommatrichia about 4 facets in length. Frons of male about 0.72–0.79 times eye width, genal height 0.17–0.20 times eye height, antenna with postpedicel about 2 times as long as pedicel, occiput on upper half mostly with white hairs and without or sometimes with 1–2 black setulae behind postocular row, palpus yellow and gradually turning brown at base. Scutellum reddish yellow on apical 2/3. Vein M from bend to crossvein dm-cu longer than distance between bend and wing hind margin (2:1). Mid tibia with 1 <italic>ad</italic>. Tergite 5 with pruinosity at most on basal half, tergites 4 (larger) and 5 with sexual hair patches of appressed hairs ventrally. Surstylus bluntly rounded at apex and slightly longer than cerci in lateral view. (Photos of the holotype and syntype can be found in <xref ref-type="bibr" rid="B13537183">Global Biodiversity Information Facility 2025a</xref>, <xref ref-type="bibr" rid="B13537199">Global Biodiversity Information Facility 2025c</xref>. Postabdomen of male as in Fig. <xref ref-type="fig" rid="F13575416">35</xref><xref ref-type="fig" rid="F13575421">a</xref> and Fig. <xref ref-type="fig" rid="F13575416">35</xref><xref ref-type="fig" rid="F13575422">b</xref>)</p></tp:treatment-sec><tp:treatment-sec sec-type="Distribution"><title>Distribution</title><p>China (Provinces Gaungdong, Guangxi, Liaoning, Ningxia, Shanghai, Sichuan, Xizang, Yunnan, Zhejiang).</p></tp:treatment-sec><tp:treatment-sec sec-type="Remarks"><title>Remarks</title><p>We have examined the holotype deposited in IZCAS. <italic><tp:taxon-name><tp:taxon-name-part taxon-name-part-type="genus" reg="Drino">D.</tp:taxon-name-part> <tp:taxon-name-part taxon-name-part-type="species" reg="longihirta">longihirta</tp:taxon-name-part></tp:taxon-name></italic> Chao &amp; Liang is similar to this species but differs in having frons of male about 0.7 times eye width, antenna with postpedicel about 3 times as long as pedicel, mid tibia with 2 <italic>ad</italic>, surstylus slightly pointed at apex, slightly shorter than cerci in lateral view.</p></tp:treatment-sec><tp:treatment-sec><!--Section generated to contain objects referenced in tp:taxon-treatment.--><fig-group id="F13830748" position="float" orientation="portrait"><caption><p><italic><tp:taxon-name><tp:taxon-name-part taxon-name-part-type="genus" reg="Drino">Drino</tp:taxon-name-part> <tp:taxon-name-part taxon-name-part-type="species" reg="lota">lota</tp:taxon-name-part></tp:taxon-name></italic> (Meigen), syntype of <italic><tp:taxon-name><tp:taxon-name-part taxon-name-part-type="genus" reg="Exorista">Exorista</tp:taxon-name-part> <tp:taxon-name-part taxon-name-part-type="species" reg="lota">lota</tp:taxon-name-part></tp:taxon-name></italic> Meigen (MNHN ED4773, <ext-link xmlns:xlink="http://www.w3.org/1999/xlink" ext-link-type="uri" xlink:href="https://www.gbif.org/publisher/2cd829bb-b713-433d-99cf-64bef11e5b3e" xlink:type="simple">Museum national d'Histoire naturelle</ext-link>, Paris).</p></caption><fig id="F13830762" position="float" orientation="portrait"><object-id xmlns:xlink="http://www.w3.org/1999/xlink" content-type="arpha" xlink:type="simple">ED6C5F68-DE23-5C3A-9A4D-F3D5E07D4E48</object-id><object-id xmlns:xlink="http://www.w3.org/1999/xlink" content-type="doi" xlink:type="simple">10.3897/BDJ.14.e175030.figure34a</object-id><label>Figure 34a.</label><caption><p>male body in dorsal view.</p></caption><graphic xmlns:xlink="http://www.w3.org/1999/xlink" xlink:href="bdj-14-e175030-g034_a.jpg" xlink:type="simple" position="float" orientation="portrait" id="oo_1514422.jpg"><uri content-type="original_file" xlink:type="simple">https://binary.pensoft.net/fig/1514422</uri></graphic></fig><fig id="F13830763" position="float" orientation="portrait"><object-id xmlns:xlink="http://www.w3.org/1999/xlink" content-type="arpha" xlink:type="simple">FC0CE231-C274-577D-A242-6463024344B4</object-id><object-id xmlns:xlink="http://www.w3.org/1999/xlink" content-type="doi" xlink:type="simple">10.3897/BDJ.14.e175030.figure34b</object-id><label>Figure 34b.</label><caption><p>male body in lateral view.</p></caption><graphic xmlns:xlink="http://www.w3.org/1999/xlink" xlink:href="bdj-14-e175030-g034_b.jpg" xlink:type="simple" position="float" orientation="portrait" id="oo_1514423.jpg"><uri content-type="original_file" xlink:type="simple">https://binary.pensoft.net/fig/1514423</uri></graphic></fig><fig id="F13830764" position="float" orientation="portrait"><object-id xmlns:xlink="http://www.w3.org/1999/xlink" content-type="arpha" xlink:type="simple">2C2EAC22-CB26-5F55-9B1A-D5592C9D2C2A</object-id><object-id xmlns:xlink="http://www.w3.org/1999/xlink" content-type="doi" xlink:type="simple">10.3897/BDJ.14.e175030.figure34c</object-id><label>Figure 34c.</label><caption><p>male head in anteriorview.</p></caption><graphic xmlns:xlink="http://www.w3.org/1999/xlink" xlink:href="bdj-14-e175030-g034_c.jpg" xlink:type="simple" position="float" orientation="portrait" id="oo_1514424.jpg"><uri content-type="original_file" xlink:type="simple">https://binary.pensoft.net/fig/1514424</uri></graphic></fig><fig id="F13830765" position="float" orientation="portrait"><object-id xmlns:xlink="http://www.w3.org/1999/xlink" content-type="arpha" xlink:type="simple">04E04BE7-82BE-523F-9A64-BDE0372BCDD2</object-id><object-id xmlns:xlink="http://www.w3.org/1999/xlink" content-type="doi" xlink:type="simple">10.3897/BDJ.14.e175030.figure34d</object-id><label>Figure 34d.</label><caption><p>label information of <italic><tp:taxon-name><tp:taxon-name-part taxon-name-part-type="genus" reg="Exorista">Exorista</tp:taxon-name-part> <tp:taxon-name-part taxon-name-part-type="species" reg="rapida">rapida</tp:taxon-name-part></tp:taxon-name></italic> Meigen, 1838 </p></caption><graphic xmlns:xlink="http://www.w3.org/1999/xlink" xlink:href="bdj-14-e175030-g034_d.jpg" xlink:type="simple" position="float" orientation="portrait" id="oo_1514808.jpg"><uri content-type="original_file" xlink:type="simple">https://binary.pensoft.net/fig/1514808</uri></graphic></fig></fig-group><fig id="F13830762" position="float" orientation="portrait"><object-id xmlns:xlink="http://www.w3.org/1999/xlink" content-type="arpha" xlink:type="simple">ED6C5F68-DE23-5C3A-9A4D-F3D5E07D4E48</object-id><object-id xmlns:xlink="http://www.w3.org/1999/xlink" content-type="doi" xlink:type="simple">10.3897/BDJ.14.e175030.figure34a</object-id><label>Figure 34a.</label><caption><p>male body in dorsal view.</p></caption><graphic xmlns:xlink="http://www.w3.org/1999/xlink" xlink:href="bdj-14-e175030-g034_a.jpg" xlink:type="simple" position="float" orientation="portrait" id="oo_1514422.jpg"><uri content-type="original_file" xlink:type="simple">https://binary.pensoft.net/fig/1514422</uri></graphic></fig><fig id="F13830763" position="float" orientation="portrait"><object-id xmlns:xlink="http://www.w3.org/1999/xlink" content-type="arpha" xlink:type="simple">FC0CE231-C274-577D-A242-6463024344B4</object-id><object-id xmlns:xlink="http://www.w3.org/1999/xlink" content-type="doi" xlink:type="simple">10.3897/BDJ.14.e175030.figure34b</object-id><label>Figure 34b.</label><caption><p>male body in lateral view.</p></caption><graphic xmlns:xlink="http://www.w3.org/1999/xlink" xlink:href="bdj-14-e175030-g034_b.jpg" xlink:type="simple" position="float" orientation="portrait" id="oo_1514423.jpg"><uri content-type="original_file" xlink:type="simple">https://binary.pensoft.net/fig/1514423</uri></graphic></fig><fig id="F13830764" position="float" orientation="portrait"><object-id xmlns:xlink="http://www.w3.org/1999/xlink" content-type="arpha" xlink:type="simple">2C2EAC22-CB26-5F55-9B1A-D5592C9D2C2A</object-id><object-id xmlns:xlink="http://www.w3.org/1999/xlink" content-type="doi" xlink:type="simple">10.3897/BDJ.14.e175030.figure34c</object-id><label>Figure 34c.</label><caption><p>male head in anteriorview.</p></caption><graphic xmlns:xlink="http://www.w3.org/1999/xlink" xlink:href="bdj-14-e175030-g034_c.jpg" xlink:type="simple" position="float" orientation="portrait" id="oo_1514424.jpg"><uri content-type="original_file" xlink:type="simple">https://binary.pensoft.net/fig/1514424</uri></graphic></fig><fig-group id="F13575416" position="float" orientation="portrait"><caption><p><italic><tp:taxon-name><tp:taxon-name-part taxon-name-part-type="genus" reg="Drino">Drino</tp:taxon-name-part> <tp:taxon-name-part taxon-name-part-type="species" reg="lota">lota</tp:taxon-name-part></tp:taxon-name></italic> (Meigen), specimen from Mt. Huangyi, Kuandian, Dandong, Liaoning, China (SYNU).</p></caption><fig id="F13575421" position="float" orientation="portrait"><object-id xmlns:xlink="http://www.w3.org/1999/xlink" content-type="arpha" xlink:type="simple">8A682A1C-0C3F-565A-A843-6DEBF6E7DC84</object-id><object-id xmlns:xlink="http://www.w3.org/1999/xlink" content-type="doi" xlink:type="simple">10.3897/BDJ.14.e175030.figure35a</object-id><label>Figure 35a.</label><caption><p>male cerci, surstyli in caudal view.</p></caption><graphic xmlns:xlink="http://www.w3.org/1999/xlink" xlink:href="bdj-14-e175030-g035_a.jpg" xlink:type="simple" position="float" orientation="portrait" id="oo_1435986.jpg"><uri content-type="original_file" xlink:type="simple">https://binary.pensoft.net/fig/1435986</uri></graphic></fig><fig id="F13575422" position="float" orientation="portrait"><object-id xmlns:xlink="http://www.w3.org/1999/xlink" content-type="arpha" xlink:type="simple">E9DC354F-073D-569E-A881-797120C1CC56</object-id><object-id xmlns:xlink="http://www.w3.org/1999/xlink" content-type="doi" xlink:type="simple">10.3897/BDJ.14.e175030.figure35b</object-id><label>Figure 35b.</label><caption><p>male cercus, surstylus, epandrium and phallus (part) in lateral view. </p></caption><graphic xmlns:xlink="http://www.w3.org/1999/xlink" xlink:href="bdj-14-e175030-g035_b.jpg" xlink:type="simple" position="float" orientation="portrait" id="oo_1435987.jpg"><uri content-type="original_file" xlink:type="simple">https://binary.pensoft.net/fig/1435987</uri></graphic></fig></fig-group><fig id="F13575421" position="float" orientation="portrait"><object-id xmlns:xlink="http://www.w3.org/1999/xlink" content-type="arpha" xlink:type="simple">8A682A1C-0C3F-565A-A843-6DEBF6E7DC84</object-id><object-id xmlns:xlink="http://www.w3.org/1999/xlink" content-type="doi" xlink:type="simple">10.3897/BDJ.14.e175030.figure35a</object-id><label>Figure 35a.</label><caption><p>male cerci, surstyli in caudal view.</p></caption><graphic xmlns:xlink="http://www.w3.org/1999/xlink" xlink:href="bdj-14-e175030-g035_a.jpg" xlink:type="simple" position="float" orientation="portrait" id="oo_1435986.jpg"><uri content-type="original_file" xlink:type="simple">https://binary.pensoft.net/fig/1435986</uri></graphic></fig><fig id="F13575422" position="float" orientation="portrait"><object-id xmlns:xlink="http://www.w3.org/1999/xlink" content-type="arpha" xlink:type="simple">E9DC354F-073D-569E-A881-797120C1CC56</object-id><object-id xmlns:xlink="http://www.w3.org/1999/xlink" content-type="doi" xlink:type="simple">10.3897/BDJ.14.e175030.figure35b</object-id><label>Figure 35b.</label><caption><p>male cercus, surstylus, epandrium and phallus (part) in lateral view. </p></caption><graphic xmlns:xlink="http://www.w3.org/1999/xlink" xlink:href="bdj-14-e175030-g035_b.jpg" xlink:type="simple" position="float" orientation="portrait" id="oo_1435987.jpg"><uri content-type="original_file" xlink:type="simple">https://binary.pensoft.net/fig/1435987</uri></graphic></fig></tp:treatment-sec><ref-list><ref id="B13536162"><element-citation xmlns:xlink="http://www.w3.org/1999/xlink" publication-type="book" xlink:type="simple"><person-group person-group-type="author"><name name-style="western"><surname>Meigen</surname><given-names>J. W.</given-names></name></person-group><year>1824</year><source>Systematische Beschreibung der bekannten europäischen zweiflügeligen Insekten </source><volume>Volume 4</volume><publisher-name>Schulz–Wundermann</publisher-name><publisher-loc>Hamm</publisher-loc><size units="page">428</size></element-citation></ref><ref id="B13536085"><element-citation xmlns:xlink="http://www.w3.org/1999/xlink" publication-type="article" xlink:type="simple"><person-group person-group-type="author"><name name-style="western"><surname>Herting</surname><given-names>B.</given-names></name></person-group><year>1972</year><article-title>Die Typenexemplare der von Meigen (1824-1838) beschriebenen Raupenfliegen (Dipt. <tp:taxon-name><tp:taxon-name-part taxon-name-part-type="family" reg="Tachinidae">Tachinidae</tp:taxon-name-part></tp:taxon-name>)</article-title><source>Stuttgarter Beiträge zur Naturkunde</source><volume>243</volume><fpage>1</fpage><lpage>15</lpage></element-citation></ref><ref id="B13536228"><element-citation xmlns:xlink="http://www.w3.org/1999/xlink" publication-type="article" xlink:type="simple"><person-group person-group-type="author"><name name-style="western"><surname>Mesnil</surname><given-names>L. P.</given-names></name></person-group><year>1951</year><article-title>64g. <tp:taxon-name><tp:taxon-name-part taxon-name-part-type="subfamily" reg="Larvaevorinae">Larvaevorinae</tp:taxon-name-part></tp:taxon-name> (<tp:taxon-name><tp:taxon-name-part taxon-name-part-type="subfamily" reg="Tachininae">Tachininae</tp:taxon-name-part></tp:taxon-name>)</article-title><source>Die Fliegen der Palaearktischen Region</source><volume>10 (Lieferung 166)</volume><fpage>161</fpage><lpage>208 </lpage></element-citation></ref><ref id="B13536170"><element-citation xmlns:xlink="http://www.w3.org/1999/xlink" publication-type="book" xlink:type="simple"><person-group person-group-type="author"><name name-style="western"><surname>Meigen</surname><given-names>J. W.</given-names></name></person-group><year>1838</year><source>Systematische Beschreibung der bekannten europäischen zweiflügeligen Insekten. Siebenter Theil oder Supplementband</source><publisher-name>Schulz</publisher-name><publisher-loc>Hamm</publisher-loc><size units="page">434</size></element-citation></ref><ref id="B13536414"><element-citation xmlns:xlink="http://www.w3.org/1999/xlink" publication-type="book" xlink:type="simple"><person-group person-group-type="author"><name name-style="western"><surname>Rondani</surname><given-names>C.</given-names></name></person-group><year>1859</year><source>ipterologiae italicae prodromus. Vol: III. Species italicae ordinis dipterorum in genera characteribus definita, ordinatim collectae, methodo analitica distinctae, et novis vel minus cognitis descriptis. Pars secunda. <tp:taxon-name><tp:taxon-name-part taxon-name-part-type="family" reg="Muscidae">Muscidae</tp:taxon-name-part></tp:taxon-name>, <tp:taxon-name><tp:taxon-name-part taxon-name-part-type="subfamily" reg="Siphoninae">Siphoninae</tp:taxon-name-part></tp:taxon-name> et (partim) <tp:taxon-name><tp:taxon-name-part taxon-name-part-type="subfamily" reg="Tachininae">Tachininae</tp:taxon-name-part></tp:taxon-name></source><publisher-name>A. Stocchi</publisher-name><publisher-loc>Parmae [= Parma]</publisher-loc><size units="page">243</size></element-citation></ref><ref id="B13536076"><element-citation xmlns:xlink="http://www.w3.org/1999/xlink" publication-type="article" xlink:type="simple"><person-group person-group-type="author"><name name-style="western"><surname>Herting</surname><given-names>B.</given-names></name></person-group><year>1969</year><article-title>Notes on European <tp:taxon-name><tp:taxon-name-part taxon-name-part-type="family" reg="Tachinidae">Tachinidae</tp:taxon-name-part></tp:taxon-name> (Dipt.) described by Rondani (1856-1868)</article-title><source>Memorie della Società Entomologica Italiana</source><volume>48</volume><fpage>189</fpage><lpage>204</lpage></element-citation></ref><ref id="B13536400"><element-citation xmlns:xlink="http://www.w3.org/1999/xlink" publication-type="book" xlink:type="simple"><person-group person-group-type="author"><name name-style="western"><surname>Robineau-Desvoidy</surname><given-names>J. B.</given-names></name></person-group><year>1863</year><source>Histoire naturelle des diptères des environs de Paris. Oeuvre posthume du Dr Robineau-Desvoidy publiée par les soins de sa famille</source><publisher-name>sous la direction de M. H. Monceaux. Tome premier. V. Masson et fils, Paris; F. Wagner, Leipzig; and Williams &amp; Norgate</publisher-name><publisher-loc>London</publisher-loc><size units="page">1143</size></element-citation></ref><ref id="B13536369"><element-citation xmlns:xlink="http://www.w3.org/1999/xlink" publication-type="article" xlink:type="simple"><person-group person-group-type="author"><name name-style="western"><surname>Pandellé</surname><given-names>L.</given-names></name></person-group><year>1896</year><article-title>Etudes sur les muscides de France. IIe partie</article-title><source>(Suite.) Revue d’Entomologie</source><volume>15</volume><fpage>1</fpage><lpage>230</lpage></element-citation></ref><ref id="B13536067"><element-citation xmlns:xlink="http://www.w3.org/1999/xlink" publication-type="article" xlink:type="simple"><person-group person-group-type="author"><name name-style="western"><surname>Girschner</surname><given-names>E.</given-names></name></person-group><year>1899</year><article-title>Beitrag zur Biologie und Systematik der Musciden</article-title><source>Entomologische Nachrichten</source><volume>25</volume><fpage>177</fpage><lpage>186</lpage></element-citation></ref><ref id="B13536186"><element-citation xmlns:xlink="http://www.w3.org/1999/xlink" publication-type="article" xlink:type="simple"><person-group person-group-type="author"><name name-style="western"><surname>Mesnil</surname><given-names>L. P.</given-names></name></person-group><year>1949</year><article-title>Essai de révision des espèces du genre <italic><tp:taxon-name><tp:taxon-name-part taxon-name-part-type="genus" reg="Drino">Drino</tp:taxon-name-part></tp:taxon-name></italic> Robineau-Desvoidy <tp:taxon-name><tp:taxon-name-part taxon-name-part-type="subfamily" reg="Sturmiinae">Sturmiinae</tp:taxon-name-part></tp:taxon-name> a oeufs macrotypes</article-title><source>Bulletin de l’Institut Royal des Sciences Naturelles de Belgique</source><volume>25</volume><issue>42</issue><fpage>1</fpage><lpage>38</lpage></element-citation></ref><ref id="B13536103"><element-citation xmlns:xlink="http://www.w3.org/1999/xlink" publication-type="article" xlink:type="simple"><person-group person-group-type="author"><name name-style="western"><surname>Herting</surname><given-names>B.</given-names></name></person-group><year>1984</year><article-title>Catalogue of Palearctic <tp:taxon-name><tp:taxon-name-part taxon-name-part-type="family" reg="Tachinidae">Tachinidae</tp:taxon-name-part></tp:taxon-name> (<tp:taxon-name><tp:taxon-name-part taxon-name-part-type="order" reg="Diptera">Diptera</tp:taxon-name-part></tp:taxon-name>). Stuttgarter Beiträge zur Naturkunde</article-title><source>Serie A (Biologie)</source><volume>369</volume><fpage>1</fpage><lpage>228</lpage></element-citation></ref><ref id="B13536112"><element-citation xmlns:xlink="http://www.w3.org/1999/xlink" publication-type="chapter" xlink:type="simple"><person-group person-group-type="author"><name name-style="western"><surname>Herting</surname><given-names>B.</given-names></name><name name-style="western"><surname>Dely-Draskovits</surname><given-names>Á.</given-names></name></person-group><year>1993</year><chapter-title>Family Tachinidae</chapter-title><person-group person-group-type="editor"><name name-style="western"><surname>Soós</surname><given-names>Á.</given-names></name><name name-style="western"><surname>Papp</surname><given-names>L.</given-names></name></person-group><source>Catalogue of Palaearctic <tp:taxon-name><tp:taxon-name-part taxon-name-part-type="order" reg="Diptera">Diptera</tp:taxon-name-part></tp:taxon-name>. Volume 13. <tp:taxon-name><tp:taxon-name-part taxon-name-part-type="family" reg="Anthomyiidae">Anthomyiidae</tp:taxon-name-part></tp:taxon-name> – <tp:taxon-name><tp:taxon-name-part taxon-name-part-type="family" reg="Tachinidae">Tachinidae</tp:taxon-name-part></tp:taxon-name></source><publisher-name>Hungarian Natural History Museum</publisher-name><publisher-loc>Budapest</publisher-loc><size units="page">624</size></element-citation></ref><ref id="B13536568"><element-citation xmlns:xlink="http://www.w3.org/1999/xlink" publication-type="article" xlink:type="simple"><person-group person-group-type="author"><name name-style="western"><surname>Tschorsnig</surname><given-names>H. P.</given-names></name><name name-style="western"><surname>Herting</surname><given-names>B.</given-names></name></person-group><year>1994</year><article-title>Die Raupenfliegen (<tp:taxon-name><tp:taxon-name-part taxon-name-part-type="order" reg="Diptera">Diptera</tp:taxon-name-part></tp:taxon-name>: <tp:taxon-name><tp:taxon-name-part taxon-name-part-type="family" reg="Tachinidae">Tachinidae</tp:taxon-name-part></tp:taxon-name>) Mitteleuropas: Bestimmungstabellen und Angaben zur Verbreitung und Ökologie der einzelnen Ar ten</article-title><source>Stuttgarter Beiträge zur Naturkunde Serie A (Biologie)</source><volume>506</volume><fpage>1</fpage><lpage>170</lpage></element-citation></ref><ref id="B13535289"><element-citation xmlns:xlink="http://www.w3.org/1999/xlink" publication-type="chapter" xlink:type="simple"><person-group person-group-type="author"><name name-style="western"><surname>Chao</surname><given-names>C. M.</given-names></name><name name-style="western"><surname>Liang</surname><given-names>E. Y.</given-names></name><name name-style="western"><surname>Shi</surname><given-names>Y. S.</given-names></name><name name-style="western"><surname>Sun</surname><given-names>X. K.</given-names></name><name name-style="western"><surname>Zhou</surname><given-names>S. X.</given-names></name><name name-style="western"><surname>Chen</surname><given-names>R. J.</given-names></name></person-group><year>1998</year><chapter-title>Tachinidae</chapter-title><person-group person-group-type="editor"><name name-style="western"><surname>Xue</surname><given-names>W. Q.</given-names></name><name name-style="western"><surname>Chao</surname><given-names>C. M.</given-names></name></person-group><source>Flies of China</source><volume>Volume 2</volume><publisher-name>Liaoning Science and Technology Press</publisher-name><publisher-loc>Shenyang</publisher-loc><size units="page">17 pp. + 1366–2425 + 32 pls.</size><comment content-type="language">Chinese</comment></element-citation></ref><ref id="B13536599"><element-citation xmlns:xlink="http://www.w3.org/1999/xlink" publication-type="book" xlink:type="simple"><person-group person-group-type="author"><name name-style="western"><surname>Xue</surname><given-names>W. Q.</given-names></name><name name-style="western"><surname>Wang</surname><given-names>M. F.</given-names></name></person-group><year>2006</year><source>Flies of the Qinghai-Xizang Plateau (<tp:taxon-name><tp:taxon-name-part taxon-name-part-type="class" reg="Insecta">Insecta</tp:taxon-name-part></tp:taxon-name>: <tp:taxon-name><tp:taxon-name-part taxon-name-part-type="order" reg="Diptera">Diptera</tp:taxon-name-part></tp:taxon-name>)</source><publisher-name>Science Press</publisher-name><publisher-loc>Beijing</publisher-loc><size units="page">336</size><comment content-type="language">Chinese</comment></element-citation></ref><ref id="B13536262"><element-citation xmlns:xlink="http://www.w3.org/1999/xlink" publication-type="article" xlink:type="simple"><person-group person-group-type="author"><name name-style="western"><surname>O’Hara</surname><given-names>J. E.</given-names></name><name name-style="western"><surname>Shima</surname><given-names>H.</given-names></name><name name-style="western"><surname>Zhang</surname><given-names>C.</given-names></name></person-group><year>2009</year><article-title>Annotated Catalogue of the <tp:taxon-name><tp:taxon-name-part taxon-name-part-type="family" reg="Tachinidae">Tachinidae</tp:taxon-name-part></tp:taxon-name> (<tp:taxon-name><tp:taxon-name-part taxon-name-part-type="class" reg="Insecta">Insecta</tp:taxon-name-part></tp:taxon-name>: <tp:taxon-name><tp:taxon-name-part taxon-name-part-type="order" reg="Diptera">Diptera</tp:taxon-name-part></tp:taxon-name>) of China</article-title><source>Zootaxa</source><volume>2190</volume><fpage>1</fpage><lpage>236</lpage></element-citation></ref><ref id="B13536591"><element-citation xmlns:xlink="http://www.w3.org/1999/xlink" publication-type="website" xlink:type="simple"><person-group person-group-type="author"><name name-style="western"><surname>Tschorsnig</surname><given-names>H. P.</given-names></name></person-group><article-title>Preliminary host catalogue of Palaearctic Tachinidae (Diptera). Version 1. PDF document, 480 pp</article-title><uri xlink:type="simple">http://www.nadsdiptera.org/Tach/WorldTachs/CatPalHosts/Home.html</uri></element-citation></ref><ref id="B13536279"><element-citation xmlns:xlink="http://www.w3.org/1999/xlink" publication-type="book" xlink:type="simple"><person-group person-group-type="author"><name name-style="western"><surname>O’Hara</surname><given-names>J. E.</given-names></name><name name-style="western"><surname>Henderson</surname><given-names>S. J.</given-names></name><name name-style="western"><surname>Wood</surname><given-names>D. M.</given-names></name></person-group><year>2020</year><source>Preliminary checklist of the <tp:taxon-name><tp:taxon-name-part taxon-name-part-type="family" reg="Tachinidae">Tachinidae</tp:taxon-name-part></tp:taxon-name> (<tp:taxon-name><tp:taxon-name-part taxon-name-part-type="order" reg="Diptera">Diptera</tp:taxon-name-part></tp:taxon-name>) of the world</source><publisher-name>Version 2.1. PDF document, 1039 pp.</publisher-name><uri xlink:type="simple">http://www.nadsdiptera.org/Tach/WorldTachs/Checklist/Worldchecklist.html (accessed 29 September 2025)</uri></element-citation></ref><ref id="B13536287"><element-citation xmlns:xlink="http://www.w3.org/1999/xlink" publication-type="chapter" xlink:type="simple"><person-group person-group-type="author"><name name-style="western"><surname>O’Hara</surname><given-names>J. E.</given-names></name><name name-style="western"><surname>Zhang</surname><given-names>C. T.</given-names></name><name name-style="western"><surname>Shima</surname><given-names>H.</given-names></name></person-group><year>2020</year><chapter-title>Tachinidae</chapter-title><person-group person-group-type="editor"><name name-style="western"><surname>Yang</surname><given-names>D.</given-names></name><name name-style="western"><surname>Wang</surname><given-names>M. Q.</given-names></name><name name-style="western"><surname>Li</surname><given-names>W. L.</given-names></name><name name-style="western"><surname>Xue</surname><given-names>W. Q.</given-names></name><name name-style="western"><surname>Chen</surname><given-names>H. W.</given-names></name><name name-style="western"><surname>Zhang</surname><given-names>C. T.</given-names></name><name name-style="western"><surname>Liu</surname><given-names>G. C.</given-names></name><name name-style="western"><surname>Zhang</surname><given-names>W. X.</given-names></name><name name-style="western"><surname>Huo</surname><given-names>K. K.</given-names></name><name name-style="western"><surname>Shi</surname><given-names>L.</given-names></name></person-group><source>Species Catalogue of China, Vol. 2. Animals, <tp:taxon-name><tp:taxon-name-part taxon-name-part-type="class" reg="Insecta">Insecta</tp:taxon-name-part></tp:taxon-name> (VII), <tp:taxon-name><tp:taxon-name-part taxon-name-part-type="order" reg="Diptera">Diptera</tp:taxon-name-part></tp:taxon-name> (3): Cyclorrhaphous <tp:taxon-name><tp:taxon-name-part taxon-name-part-type="suborder" reg="Brachycera">Brachycera</tp:taxon-name-part></tp:taxon-name></source><publisher-name>Science Press</publisher-name><publisher-loc>Beijing</publisher-loc><size units="page">841–963</size></element-citation></ref><ref id="B13537183"><element-citation xmlns:xlink="http://www.w3.org/1999/xlink" publication-type="website" xlink:type="simple"><person-group person-group-type="author"><name name-style="western"><surname>Facility</surname><given-names>Global Biodiversity Information</given-names></name></person-group><article-title>Syntype photos of <italic>Exorista lota</italic> Meigen, 1838</article-title><uri xlink:type="simple">https://www.gbif.org/occurrence/1019551267</uri><date-in-citation content-type="access-date">2025-09-29T00:04:10+00:00</date-in-citation></element-citation></ref><ref id="B13537199"><element-citation xmlns:xlink="http://www.w3.org/1999/xlink" publication-type="website" xlink:type="simple"><person-group person-group-type="author"><name name-style="western"><surname>Facility</surname><given-names>Global Biodiversity Information</given-names></name></person-group><article-title>Holotype photos of <italic>Exorista rapida</italic> Meigen, 1838</article-title><uri xlink:type="simple">https://www.gbif.org/occurrence/1019551244</uri><date-in-citation content-type="access-date">2025-09-29T00:04:10+00:00</date-in-citation></element-citation></ref></ref-list></tp:taxon-treatment>
